# Supplementary material for: Molecular basis promoting centriole triplet microtubule assembly
Source: Nat Commun. 2024 Mar 22;15:2216. doi: 10.1038/s41467-024-46454-x (PMC10960023; doi:10.1038/s41467-024-46454-x)
Supplement: Supplementary file 6 — Source Data [file 41467_2024_46454_MOESM6_ESM.xlsx]

## Sheet: Figure 1a,b
Figure 1a,b
	Depmap ID	Cell Line Name	PLK4	STIL	SASS6	CEP295	CEP44
	ACH-000001	NIHOVCAR3	-1.51665	-1.16203	-1.00211	-0.156249	0.00614945
	ACH-001134	MYLA	-1.25302	-0.863802	-0.797745	-0.213664	0.124502
	ACH-001137	NCIH1993	-0.94539	-0.975042	-0.846091	-0.428877	-0.135969
	ACH-001145	OC316	-1.2542	-0.184687	-1.1207	-0.323397	-0.0337343
	ACH-001151	OVCAR5	-1.41934	-0.849185	-1.28032	-0.147484	-0.121173
	ACH-001163	CCLFPEDS0001T	-0.515069	-0.605263	-1.085	0.0460981	-0.0884204
	ACH-001164	CCLFPEDS0003T	-1.87791	-0.961473	-0.932111	-0.0314704	0.0875331
	ACH-001172	U251MGDM	-1.11634	-0.919198	-0.809127	-0.228467	0.102079
	ACH-001183	RT11284	-1.13021	-1.00082	-0.703899	-0.0741556	0.0417093
	ACH-001184	SCMCRM2	-1.28317	-0.733435	-1.10265	-0.140227	-0.0761253
	ACH-001190	SKMEL2	-1.05536	-1.00479	-0.470098	-0.240542	0.121603
	ACH-001192	SKNEP1	-1.49851	-0.453869	-0.795384	-0.0708419	-0.0239881
	ACH-001193	SKPNDW	-1.18514	-1.07712	-0.814756	-0.41369	0.212152
	ACH-001194	SKRC31	-0.605713	-0.402334	-0.956387	-0.271514	0.0134484
	ACH-001196	SMSCTR	-1.46896	-0.62321	-1.06376	-0.130134	0.114383
	ACH-001197	SMZ1	-0.984793	-1.13788	-0.662853	-0.0418502	0.178929
	ACH-001205	TC32	-1.39351	-0.396075	-0.325276	-0.0131693	0.0330046
	ACH-001211	TTC549	-1.18528	-0.834007	-1.39561	0.126538	0.0127811
	ACH-001212	TTC642	-1.19532	-0.628611	-1.01682	-0.0598906	-0.244689
	ACH-001228	UPCISCC152	-1.13896	-0.155803	-0.964394	-0.0579929	-0.0157243
	ACH-001229	UPCISCC154	-1.23284	-1.10739	-0.838461	-0.0866642	-0.0369144
	ACH-001232	UW228	-0.369092	-0.746956	-0.899471	-0.416111	-0.0781145
	ACH-001233	VMRCLCD	-1.51084	-0.801367	-1.31197	-0.169334	0.0967409
	ACH-001239	WM2664	-1.108	-0.497692	-1.02174	-0.00209647	0.00291948
	ACH-001274	SW982	-1.27764	-0.702743	-1.37192	-0.0936805	0.0702903
	ACH-001275	SYO1	-1.26527	-0.518333	-0.893285	-0.403009	-0.0149748
	ACH-001277	YAMATO	-1.11588	-0.602282	-0.893659	0.0827487	0.0451176
	ACH-001278	BIN67	-1.4016	-1.25194	-0.788182	-0.142556	-0.25297
	ACH-001129	MONOMAC1	-1.05312	-0.548155	-0.458427	-0.0864889	-0.357768
	ACH-001126	MOGGUVW	-0.750956	-0.974013	-1.26829	-0.151307	0.0275966
	ACH-001107	KP1N	-1.16455	-0.292015	-1.07647	-0.151543	-0.0624944
	ACH-001099	KD	-1.54869	-0.342651	-0.57802	-0.0635281	-0.31191
	ACH-000980	NCIH1155	-1.05948	-0.923453	-0.843699	-0.00966131	-0.0814095
	ACH-000983	KCL22	-1.17597	-0.863582	-0.665676	0.0319056	-0.00359162
	ACH-000986	HT115	-1.0113	-0.401193	-0.436946	0.054462	-0.00943639
	ACH-000988	MFE319	-1.03786	-1.03446	-0.899008	-0.245636	-0.0832603
	ACH-000994	HEC59	-0.685018	-1.18743	-0.697182	0.00606127	0.0261359
	ACH-000996	HEC251	-1.14869	-0.385928	-0.84333	-0.0642145	-0.0793889
	ACH-000997	HCT15	-0.970137	-0.220273	-1.46121	-0.294287	-0.0261673
	ACH-001001	143B	-0.566691	-0.968835	-0.720701	-0.24379	0.0425054
	ACH-001016	BECKER	-1.1995	-0.945029	-1.54887	-0.342012	-0.0522072
	ACH-001020	BT16	-0.686985	-1.18148	-1.17032	-0.247187	0.162095
	ACH-001028	CHLA06ATRT	-1.49646	-1.39764	-0.936416	-0.335926	-0.37551
	ACH-001031	CHLA266	-1.17723	-0.959167	-1.26722	-0.337683	-0.022053
	ACH-001033	CHLA57	-0.912137	-0.709669	-1.04958	-0.0337301	0.00932323
	ACH-001279	SCCOHT1	-1.20513	-0.905377	-0.792319	-0.0142965	-0.283122
	ACH-001036	CMK115	-0.509715	-0.876895	-1.23829	-0.0424915	-0.00301609
	ACH-001039	COLO205	-0.882105	-0.889524	-1.39088	-0.162136	-0.515583
	ACH-001041	COLO699	-1.24783	-1.0749	-0.750472	-0.173367	0.0190754
	ACH-001048	COV504	-1.17277	-0.643615	-1.10531	-0.0741957	-0.0278504
	ACH-001050	CW9019	-1.19206	-1.099	-0.832281	-0.0311406	0.0188845
	ACH-001053	D425	-1.37106	-1.04999	-1.30825	-0.139453	-0.00347343
	ACH-001054	D458	-1.56309	-0.923498	-0.963857	-0.216426	-0.0286434
	ACH-001061	DLD1	-1.01913	-0.649516	-0.837932	0.0371876	-0.358811
	ACH-001063	DOV13	-1.07268	-1.00684	-0.954026	-0.112948	0.0276566
	ACH-001065	EVSAT	-1.29433	-0.940377	-0.689696	-0.110179	-0.175943
	ACH-001067	F5	-1.31748	-0.495453	-0.823047	-0.167732	0.185834
	ACH-001075	NCIH292	-1.25946	-0.90194	-0.445641	-0.471657	-0.00497637
	ACH-001096	JR	-1.46348	-0.744136	-0.690583	-0.165518	-0.151923
	ACH-001098	KCIMOH1	-1.13939	-0.705695	-1.22512	-0.141891	0.133858
	ACH-001038	COGE352	-1.23817	-1.04697	-0.435532	-0.0916753	-0.146508
	ACH-000979	DU145	-1.07656	-0.934664	-0.891467	-0.302326	-0.357769
	ACH-001280	SCS214	-1.28599	-0.915337	-1.16672	-0.0494269	0.0637629
	ACH-001289	COGAR359	-1.73349	-0.958785	-0.655174	-0.365004	-0.0786351
	ACH-001379	PACADD161	-0.873092	-0.594105	-0.612081	-0.227159	0.0422388
	ACH-001380	PACADD165	-1.11268	-0.615451	-0.469254	-0.0954176	0.0752434
	ACH-001382	PACADD188	-1.06314	-1.2432	-0.474651	-0.293552	-0.03859
	ACH-001385	RPMI2650	-1.75987	-0.71941	-0.543101	-0.171015	-0.0769714
	ACH-001386	SCLC22H	-1.42911	-0.389393	-1.1748	-0.21936	-0.158864
	ACH-001389	SUM1315MO2	-1.37612	-1.09843	-1.05104	-0.124533	-0.0830839
	ACH-001390	SUM149PT	-1.36036	-1.00001	-0.962124	-0.190337	-0.135773
	ACH-001391	SUM159PT	-0.886112	-0.774219	-0.480214	-0.0422096	0.124815
	ACH-001394	SUM229PE	-0.777388	-0.389936	-0.979432	-0.258397	0.0965721
	ACH-001396	SUM52PE	-0.942373	-0.68313	-0.510975	-0.31321	-0.0896904
	ACH-001399	SW626	-1.06204	-0.557679	-0.919821	-0.1528	0.0274158
	ACH-001400	SW954	-1.28887	-1.06008	-1.06248	-0.131823	-0.115573
	ACH-001402	SW756	-0.514768	-0.961992	-0.921891	-0.0918152	-0.123949
	ACH-001403	TO14	-0.869315	-0.714575	-0.354642	-0.156817	-0.397668
	ACH-001407	UMUC13	-1.18358	-0.334343	-1.25965	-0.292525	-0.0136468
	ACH-001408	UMUC14	-1.24053	-0.812443	-0.800803	-0.119585	-0.0598814
	ACH-001409	UMUC16	-0.911868	-0.596516	-0.186905	-0.111765	-0.521499
	ACH-001411	UMUC5	-0.967494	-0.661754	-0.34818	-0.136093	0.210301
	ACH-001412	UMUC10	-0.289994	-0.705326	-0.732256	-0.425469	0.0547742
	ACH-001413	UMUC11	-1.2703	-0.670221	-1.28591	-0.0648138	-0.000428385
	ACH-001414	UMUC6	-0.804557	-0.975419	-1.096	-0.29456	-0.0272442
	ACH-001415	UMUC7	-0.130719	-0.888626	-0.692094	-0.181451	0.0153355
	ACH-001416	UMUC9	-1.02169	-0.678646	-1.119	-0.117996	0.143119
	ACH-001418	UWB1289	-1.15121	-0.810199	-0.78075	-0.0337931	-0.0124129
	ACH-001419	VP229	-0.885217	-0.567582	-0.895919	-0.00921438	0.0559478
	ACH-001421	WERIRB1	-1.25435	-0.972553	-0.982688	-0.132896	-0.147266
	ACH-001430	TC138	-1.38242	-1.00397	-0.510909	-0.0347732	-0.488467
	ACH-001377	PACADD137	-1.38168	-0.538426	-0.869666	-0.392581	-0.172034
	ACH-001375	PACADD119	-1.00127	-0.78978	-0.516129	-0.0558323	0.18293
	ACH-001374	PA1	-1.52773	-0.905271	-1.19788	-0.242205	0.151236
	ACH-001370	OCIP5X	-1.36416	-0.825065	-1.47811	-0.25948	0.0275426
	ACH-001295	Y79	-1.42087	-1.51813	-1.24037	-0.229767	-0.107268
	ACH-001300	CHLA15	-1.24876	-0.653907	-0.0194329	-0.137513	-0.023282
	ACH-001301	COGN278	-1.00434	0.174973	-0.53417	-0.124745	0.24426
	ACH-001302	COGN305	-1.01811	-0.626164	-0.85856	-0.289907	0.186773
	ACH-001303	NB1643	-1.04615	-0.5101	-1.07066	-0.233607	0.0366532
	ACH-001306	8305C	-1.13534	-0.772332	-1.03262	-0.121135	0.10886
	ACH-001307	8505C	0.248582	-0.687313	-0.859789	-0.159207	-0.181824
	ACH-001310	HA1E	-1.23025	-0.763774	-0.740478	-0.060006	-0.0740749
	ACH-001318	PLCPRF5	-1.12921	-0.519632	-0.728675	-0.335532	-0.0651571
	ACH-001322	CME1	-1.25067	-1.18657	-0.762122	-0.194015	-0.0682512
	ACH-001328	A431	-0.897875	-0.428842	-0.704575	-0.0382192	0.159585
	ACH-001329	ANGMCSS	-0.994923	-0.912201	-1.10918	-0.0278961	0.21925
	ACH-001331	BICR10	-0.785332	-0.80124	-0.58228	-0.322011	0.0640936
	ACH-001283	TC106	-1.59755	-0.708948	-0.768853	-0.107398	-0.53245
	ACH-001332	BICR78	-0.715727	-0.6584	-0.516866	-0.0601211	-0.425883
	ACH-001334	C4I	-0.450207	-0.311585	-1.05505	-0.101395	0.299388
	ACH-001335	C4II	-0.995362	-0.897677	-0.989635	-0.190079	-0.257126
	ACH-001336	CASKI	-1.47853	-1.20716	-1.14749	-0.044445	0.0524447
	ACH-001340	COV413A	-1.09596	-0.444106	-0.438797	-0.343007	-0.101134
	ACH-001341	DOTC24510	-0.673154	-0.806372	-0.898192	-0.318413	-0.211074
	ACH-001344	GIMEN	-1.0945	-0.705374	-0.731782	-0.150825	0.132817
	ACH-001345	GP5D	-1.46739	-0.494761	-1.12093	-0.312887	-0.158871
	ACH-001346	H103	-1.39125	-0.850617	-0.91669	-0.13534	0.132756
	ACH-001347	H157	-1.29456	-1.17902	-0.659534	-0.108346	-0.030936
	ACH-001353	JOPACA1	-0.798842	-0.698604	-0.932501	-0.139272	-0.145981
	ACH-001354	LAN2	-1.23363	-0.835014	-0.98561	-0.582635	0.0477878
	ACH-001356	MB1	-0.731817	-0.957644	-1.13849	0.019644	0.336535
	ACH-001366	NGP	-1.56081	-0.67182	-0.836509	-0.397609	0.0507407
	ACH-001333	C33A	-1.04376	-1.10836	-0.722455	-0.15043	-0.252708
	ACH-001431	TC205	-1.31063	-0.666449	-1.05097	-0.299932	-0.0749766
	ACH-000977	LNCAPCLONEFGC	-1.41701	-0.751312	-0.970444	-0.162661	-0.0190097
	ACH-000975	HCC2450	-0.720056	-0.602269	-0.977359	-0.564489	0.0814279
	ACH-000843	HARA	-1.28472	-1.1342	-1.05307	-0.208497	-0.0313051
	ACH-000845	NCIH1373	-0.859421	-0.653546	-0.907029	-0.0714216	0.0180782
	ACH-000846	FADU	-1.43754	-1.03706	-0.416856	-0.262357	0.178051
	ACH-000847	HGC27	-1.21258	-1.02534	-0.776406	-0.117857	0.0171887
	ACH-000848	JHH7	-1.33946	-0.615683	-1.18775	-0.121091	0.116539
	ACH-000849	MDAMB468	-0.55759	-0.584222	-0.810249	-0.360372	-0.183691
	ACH-000851	MORCPR	-1.26902	-0.779722	-0.594129	-0.134782	-0.108383
	ACH-000853	NCIH661	-1.48036	-0.689578	-0.689442	-0.0309597	0.0159398
	ACH-000854	OCIMY5	-1.40129	-0.630017	-0.954824	-0.385021	-0.0853234
	ACH-000855	KYSE150	-1.12296	-0.693439	-0.753724	-0.116573	0.00478836
	ACH-000856	CAL51	-1.13586	-1.02398	-1.31034	-0.0150234	-0.264973
	ACH-000858	KNS62	-0.882244	-1.12404	-0.93175	-0.211138	-0.143031
	ACH-000859	HCC1954	-0.745951	-0.551129	-0.931866	-0.116908	-0.00487867
	ACH-000860	NCIH358	-1.41855	-0.524913	-1.2138	-0.0273588	-0.25537
	ACH-000861	HOP62	-0.920942	-0.642615	-0.936254	-0.183782	-0.182941
	ACH-000862	KMBC2	-0.99933	-1.06367	-0.449811	-0.180489	0.0535852
	ACH-000863	DBTRG05MG	-0.991636	-0.675076	-1.50762	-0.00665707	-0.00716265
	ACH-000864	COLO684	-1.39231	-0.759431	-1.20009	-0.0915683	0.032874
	ACH-000865	KYSE450	-1.45303	-0.421058	-0.373478	-0.0433464	-0.000653954
	ACH-000866	NCIH1048	-1.43665	-0.436824	-0.574395	-0.226052	0.119652
	ACH-000867	CHAGOK1	-0.68665	-0.614777	-1.03942	-0.26186	0.144744
	ACH-000869	NCIH1568	-1.45891	-1.07504	-0.689637	-0.176034	0.0100516
	ACH-000872	HCC515	-1.46325	-0.856435	-1.17978	0.0571389	-0.293652
	ACH-000873	KYSE270	-0.729283	-1.07501	-1.10192	0.0441572	0.0472715
	ACH-000876	MDAMB415	-0.724416	-0.593708	-0.980371	-0.121671	-0.0707697
	ACH-000878	HCC15	-1.10024	-0.661351	-0.455096	-0.293328	0.0703712
	ACH-000879	MFE296	-1.13468	-0.547008	-0.824245	-0.0199661	0.0436806
	ACH-000841	NCIH2087	-1.32317	-0.766546	-0.763445	-0.0683185	-0.298681
	ACH-000840	HCC366	-0.438409	-0.699366	-0.972568	-0.0201767	-0.0810011
	ACH-000839	SCABER	-1.1905	-0.859886	-1.17372	-0.118862	0.021123
	ACH-000838	AMO1	-1.0889	-0.772051	-0.826452	-0.256755	0.172837
	ACH-000799	HS695T	-1.05857	-0.639983	-0.88319	-0.171135	-0.0585157
	ACH-000800	NCIH446	-1.05504	-0.672448	-0.663219	0.0315149	-0.180039
	ACH-000801	HS936T	-1.29728	-0.464015	-0.470092	-0.149164	-0.0382771
	ACH-000802	BFTC905	-1.37839	-0.794961	-1.33263	-0.0786334	-0.091171
	ACH-000804	NB1	-1.02493	-0.714785	-1.56147	-0.169301	-0.208415
	ACH-000805	COLO679	-1.11285	-0.787111	-1.03749	-0.381891	-0.30516
	ACH-000807	SNU738	-1.26955	-1.30737	-0.800248	-0.10576	0.100276
	ACH-000809	KYSE410	-1.27553	-1.14892	-0.863295	-0.193892	0.257681
	ACH-002512	MM160113	-0.632303	-0.374823	-1.17699	-0.235778	0.0914265
	ACH-000811	SKOV3	-0.977818	-0.993237	-0.846797	-0.209344	-0.158118
	ACH-000814	HS939T	-0.641664	-0.757497	-1.02533	-0.400926	0.237234
	ACH-000817	RPMI8226	-1.35172	-0.706098	-1.0531	-0.197954	0.178203
	ACH-000819	LN18	-0.849514	-0.528528	-0.778	-0.141746	0.0959796
	ACH-000880	AGS	-1.37195	-0.697907	-0.61259	-0.132973	0.0507189
	ACH-000820	SW403	-1.04659	-0.719548	-0.786175	-0.333961	-0.54575
	ACH-000822	SKMEL24	-0.684637	-0.91297	-0.705549	-0.125389	0.0199235
	ACH-000823	KYSE140	-0.953751	-0.968297	-0.837999	-0.0992649	-0.14352
	ACH-000824	KYSE510	-0.848438	-0.812269	-1.00109	-0.187745	-0.265239
	ACH-000826	CAL12T	-1.02813	-0.675313	-1.09051	0.024017	-0.117078
	ACH-000827	WM793	-1.0762	-0.705284	-0.921308	-0.289683	-0.201471
	ACH-000829	HUNS1	-1.10769	-1.44017	-0.403468	-0.11511	-0.509783
	ACH-000831	HEC50B	-1.30043	-0.568252	-1.34818	-0.462704	-0.086616
	ACH-000832	CAL27	-1.20888	-0.662623	-0.956535	-0.407555	-0.0296334
	ACH-000833	RH30	-1.53386	-0.804695	-0.969749	-0.197505	-0.0254642
	ACH-000834	UMUC1	-0.904683	-0.856002	-1.08863	0.0679394	0.0314385
	ACH-000835	GCT	-1.18604	-0.559665	-1.21158	-0.0612894	0.0186266
	ACH-000836	YD15	-1.07525	-1.05084	-1.16851	-0.337922	-0.00640065
	ACH-000837	NCIH322	-1.46765	-1.32276	-0.621969	-0.282497	-0.199818
	ACH-000821	EJM	-1.00145	-0.375838	-1.38815	-0.225999	0.155742
	ACH-000976	HUCCT1	-1.15734	-0.35393	-0.668367	-0.318707	0.024166
	ACH-000881	MELJUSO	-1.22958	-0.975143	-0.434328	0.0392948	0.0175946
	ACH-000884	MDAMB435S	-1.19772	-0.726118	-1.16463	-0.344952	-0.166766
	ACH-000935	MDST8	-1.36316	-0.996141	-1.08981	-0.146643	-0.222643
	ACH-000936	EFO27	-0.489026	-0.637629	-0.812057	-0.26713	-0.0265759
	ACH-000937	PF382	-0.584549	-1.09819	-0.775675	-0.215011	-0.321312
	ACH-000938	NALM6	-1.42566	-0.689639	-0.990764	-0.193025	0.0766661
	ACH-000939	SKUT1	-0.741001	-0.793013	-0.583076	-0.0754509	-0.137114
	ACH-000941	HEC1B	-1.00241	-0.222586	-1.25314	-0.284925	-0.118717
	ACH-000943	RKO	-0.918556	-0.347039	-0.960433	-0.396854	0.0340357
	ACH-000944	NAMALWA	-1.31851	-0.805312	-1.1824	-0.273858	0.0374818
	ACH-000945	NCIH650	-1.15218	-0.855283	-1.20691	-0.149815	0.0268828
	ACH-000946	HEC265	-0.860442	-0.608275	-0.812662	-0.076966	-0.0567093
	ACH-000947	OVK18	-1.47466	-0.84386	-1.68609	-0.217032	-0.0230629
	ACH-000948	2313287	-1.36025	-0.897076	-1.04203	-0.474175	-0.279008
	ACH-000950	LOVO	-1.13671	-0.990149	-1.41857	-0.207572	-0.217759
	ACH-000953	SUPT1	-1.00651	-1.06888	-1.04979	-0.0971698	-0.198149
	ACH-000956	22RV1	-1.32992	-0.853653	-1.14394	-0.239098	-0.0758398
	ACH-000957	LS180	-1.68511	-0.693733	-1.22664	-0.262373	-0.100011
	ACH-000958	SW48	-1.37397	-0.931651	-1.1869	-0.309977	-0.0156252
	ACH-000959	SNUC4	-0.749247	-1.47323	-1.19725	-0.198823	-0.124256
	ACH-000960	REH	-1.63181	-1.26364	-0.652583	-0.171735	0.0429815
	ACH-000962	OC314	-1.41521	-0.952638	-0.971647	-0.196972	-0.0670165
	ACH-000963	CCK81	-0.949014	-0.193738	-0.874016	-0.0901096	-0.133259
	ACH-000965	RL952	-1.73791	-1.10195	-1.43341	-0.272805	-0.353105
	ACH-000966	IGROV1	-1.36182	-0.983173	-1.07798	-0.301784	0.0849104
	ACH-000968	COLO792	-1.33107	-0.842369	-1.34265	-0.0718611	-0.342063
	ACH-000969	KM12	-1.49448	-0.558286	-0.678218	-0.03061	-0.238416
	ACH-000973	639V	-1.13458	-0.875448	-0.520075	-0.0654391	0.0112014
	ACH-000974	SNGM	-1.22869	-0.815486	-1.05965	-0.225102	0.0773318
	ACH-000934	MDAMB361	-1.47338	-0.536271	-0.772957	-0.243517	0.164766
	ACH-000932	SNU1	-1.44828	-0.389869	-1.17406	-0.0528027	0.0524961
	ACH-000929	NCIH2110	-0.907186	-0.563281	-1.00404	-0.0471332	0.0290835
	ACH-000928	JHUEM1	-1.23372	-0.457019	-0.717089	-0.0213288	0.208802
	ACH-000885	TOV21G	-1.47553	-0.938216	-0.84002	-0.131848	0.0689575
	ACH-000886	NCIH2009	-0.456698	-1.03692	-1.00316	-0.371582	-0.236607
	ACH-000887	SF172	-0.849498	-0.929473	-0.710032	-0.254897	-0.0179156
	ACH-000888	NCIH1793	-1.01206	-0.396168	-1.04991	-0.294488	-0.00561684
	ACH-000889	KMM1	-0.856256	-1.06918	-1.22956	-0.895203	0.150269
	ACH-000890	SW1271	-0.53951	-0.441368	-0.641054	-0.105368	-0.0798395
	ACH-000894	NCIH1869	-0.898857	-0.644542	-0.694503	-0.108059	0.0922879
	ACH-000896	647V	-1.40304	-0.780392	-0.66626	0.137275	0.0820658
	ACH-000898	SNU719	-1.07765	-0.994875	-1.02029	-0.168999	0.151582
	ACH-000899	WM88	-1.31405	-0.810476	-0.931764	-0.16244	-0.297235
	ACH-000900	NCIH23	-0.932906	-0.787708	-1.00055	-0.0230579	-0.21912
	ACH-000901	HCC1359	-1.03255	-0.765886	-0.859769	-0.0939301	-0.0417681
	ACH-000903	FTC133	-0.70769	-1.22237	-0.938775	-0.0464421	0.0126121
	ACH-000882	IGR1	-0.809599	-0.738358	-0.716588	-0.0269584	0.0585321
	ACH-000905	5637	-1.53639	-0.607558	-0.533526	-0.102651	0.0723604
	ACH-000907	SNU349	-1.35041	-0.339152	-0.849932	-0.243486	0.0260527
	ACH-000910	MDAMB453	-1.37852	-1.04844	-0.446293	0.0127613	0.184851
	ACH-000911	NUGC3	-0.451158	-0.863285	-0.852112	-0.292883	-0.00696497
	ACH-000912	NCIH2286	-1.21243	-0.87269	-0.485753	-0.220436	-0.119346
	ACH-000913	ESS1	-0.587106	-0.507277	-0.90043	-0.178119	0.108886
	ACH-000914	HT	-1.41456	-0.550652	-0.835913	-0.219648	0.121355
	ACH-000915	IPC298	-1.16397	-1.08422	-0.954602	-0.388492	-0.33028
	ACH-000916	NCIH1573	-0.158166	-0.442828	-0.936608	-0.10296	-0.223066
	ACH-000917	TE4	-1.13086	-0.821553	-1.13808	-0.201408	0.000689035
	ACH-000919	IM95	-1.42905	-0.374319	-0.855155	-0.375645	0.0987707
	ACH-000922	RCHACV	-1.71023	-0.418367	-1.09502	-0.480955	-0.0337069
	ACH-000924	NCIH2172	-0.706601	-0.947865	-0.932772	-0.337021	-0.291599
	ACH-000926	HT55	-1.03926	-0.465573	-0.348643	-0.346835	-0.116584
	ACH-000906	ES2	-1.36238	-1.23209	-0.965059	-0.289399	-0.276006
	ACH-001433	CCLFPEDS0008T	-0.943332	-0.958231	-1.40248	-0.142981	0.0998498
	ACH-001442	A388	-1.24621	-1.7534	-0.600035	-0.348686	-0.0015576
	ACH-001443	ASH3	-1.01875	-0.804411	-1.08863	-0.185282	0.251719
	ACH-002015	MEL285	-0.931325	-0.787228	-1.24478	-0.29532	-0.303811
	ACH-002016	MEL290	-1.07701	-0.462964	-1.80508	-0.152479	-0.0349739
	ACH-002017	OMM1	-1.30692	-0.948067	-1.1493	0.0838904	0.0425198
	ACH-002018	OMM25	-1.27557	-1.07683	-1.17017	-0.237815	-0.0883894
	ACH-002019	HOKUG	-1.1253	-0.764887	-0.826763	-0.144763	-0.436548
	ACH-002021	T3M3	-1.09657	-0.872259	-0.909619	-0.317768	-0.0481166
	ACH-002023	TGBC18TKB	-1.53566	-0.763141	-0.942581	-0.22759	0.132809
	ACH-002024	ECC4	-0.700585	-0.626521	-1.23244	-0.0496843	0.014829
	ACH-002025	TT1TKB	-0.902371	-0.915193	-0.748272	-0.0862638	-0.302965
	ACH-002026	HHUA	-1.35161	-0.933779	-0.95657	-0.126936	0.0376899
	ACH-002027	HOUAI	-1.2693	-0.812069	-0.525743	-0.394946	-0.283357
	ACH-002029	SAS	-1.20002	-0.456775	-0.970524	0.0323312	0.112786
	ACH-002039	PK8	-0.628367	-0.638944	-1.38807	-0.0495839	0.0215961
	ACH-002041	HOTHC	-0.53247	-0.762724	-0.946082	0.0490555	-0.277918
	ACH-002042	T3M5	-0.509955	-0.418609	-1.27125	-0.268193	-0.0844763
	ACH-002043	CA922	-0.823423	-0.961386	-0.576566	-0.32156	-0.220699
	ACH-002044	HSQ89	-1.08049	-0.343889	-0.753424	0.0133279	-0.0200701
	ACH-002045	HO1U1	-0.987557	-0.622345	-0.749036	-0.15052	-0.329188
	ACH-002046	HTMMT	-0.344506	-1.02364	-0.871243	-0.117452	0.136085
	ACH-002059	P30OHK	-1.61561	-0.59616	-0.350081	-0.417451	-0.14407
	ACH-002062	SLVL	-1.40116	-0.63564	-0.796431	-0.267812	-0.203698
	ACH-002069	HSOS1	-1.22723	-0.637372	-1.25504	-0.00205759	-0.492678
	ACH-002083	NB69	-1.16045	-0.883036	-0.90935	-0.120336	0.00078746
	ACH-002084	MMAC	-1.25168	-0.586889	-1.03438	-0.275605	-0.283387
	ACH-002105	ES4	-1.03985	-0.868944	-0.808424	-0.142546	-0.052408
	ACH-002106	ES5	-1.50703	-0.624191	-0.922701	-0.140846	0.0534011
	ACH-002109	ES8	-1.15282	-0.757732	-1.17416	-0.363182	-0.162234
	ACH-002005	SKMEL19	-1.05439	-0.193141	-1.00275	0.0633685	-0.0911768
	ACH-002004	UACC62SKINCJ1	-0.882859	-0.775074	-0.561178	-0.132651	0.0987035
	ACH-002003	A375SKINCJ3	-1.37986	-1.22272	-0.647811	-0.374614	0.139304
	ACH-002002	A375SKINCJ2	-0.923793	-1.12108	-0.302985	-0.123229	-0.101534
	ACH-001842	ICC2	-1.36589	-0.991018	-0.384089	-0.202085	-0.137723
	ACH-001843	ICC3	-1.30695	-0.711763	-0.220761	-0.388281	-0.120237
	ACH-001844	ICC4	-1.57502	-0.646026	-0.883791	-0.0345723	-0.158665
	ACH-001848	ICC8	-1.1623	-1.15816	-1.03042	-0.193799	-0.0315339
	ACH-001849	ICC9	-1.26809	-0.652279	-1.14219	-0.0122343	-0.384039
	ACH-001850	G415	-1.4797	-0.096783	-1.09473	0.10293	0.0640416
	ACH-001852	HKGZCC	-1.27812	-0.513659	-1.10452	-0.189554	0.146333
	ACH-001853	KMCH1	-1.53159	-0.760851	-0.47074	-0.108824	-0.0380095
	ACH-001856	RBE	-0.814671	-0.602968	-1.45502	-0.192072	-0.250305
	ACH-001857	SG231	-1.4283	-1.17116	-0.645709	-0.321863	0.184793
	ACH-001858	SSP25	-1.26231	-0.615662	-1.16331	-0.0652905	-0.0871754
	ACH-001861	TGBC1TKB	-1.38204	-0.362648	-0.95934	-0.0876471	-0.451928
	ACH-001862	TGBC52TKB	-0.928839	-1.05524	-0.962945	-0.258686	-0.223091
	ACH-002110	EW1	-1.4635	-0.684991	-1.09005	-0.00946647	-0.199996
	ACH-001863	TKKK	-0.58027	-0.645361	-1.10398	-0.136091	-0.0396135
	ACH-001955	JHC7	-0.869115	-0.938676	-0.602397	-0.277652	-0.317995
	ACH-001956	MUGCHOR1	-0.765779	-0.713388	-1.24559	-0.0886573	-0.135644
	ACH-001957	UMCHOR1	-1.48647	-0.545686	-0.581855	0.0266866	-0.139501
	ACH-001959	CCLP1	-1.80417	-1.24192	-0.595903	-0.0667294	0.0144604
	ACH-001960	CCSW1	-1.45616	-0.481204	-1.50436	-0.182573	0.168665
	ACH-001961	GB2	-1.33356	-1.19785	-0.69122	-0.444599	0.194039
	ACH-001970	MM253	-0.683578	-0.564098	-0.777499	-0.208702	0.15738
	ACH-001973	MM485	-0.801947	-0.941237	-0.751795	-0.303963	-0.201326
	ACH-001992	ONE58	-1.03585	-0.93939	-0.854425	-0.421386	0.155603
	ACH-001993	NALM16	-0.995791	-0.251872	-0.515017	-0.348557	-0.183276
	ACH-001997	ECC2	-1.37482	-1.1156	-0.808824	-0.267213	-0.129421
	ACH-001999	9505BIK	-1.22732	-0.604994	-0.827924	-0.154447	0.0970901
	ACH-002001	A375SKINCJ1	-1.69911	-0.69323	-0.959618	-0.134881	0.0551098
	ACH-001864	YSCCC	-1.22349	-0.752485	-0.842947	-0.317339	-0.176207
	ACH-001841	ICC15	-1.23842	-0.643967	-0.960871	-0.20255	0.136586
	ACH-002114	EW16	-1.054	-0.440555	-1.1648	-0.17179	-0.102737
	ACH-002119	EW7	-1.04233	-1.06282	-0.581398	-0.282428	-0.31131
	ACH-002265	LB771HNC	-0.587448	-0.885849	-0.804081	-0.307476	-0.162125
	ACH-002269	LNZTA3WT4	-0.918074	-0.52636	-0.888244	-0.31134	0.210687
	ACH-002278	NB10	-1.27135	-0.826745	-0.877524	-0.289613	-0.102135
	ACH-002280	NB13	-0.988559	-1.11981	-0.708037	-0.0979414	-0.280155
	ACH-002282	NB17	-1.19133	-1.11932	-0.778495	-0.0866024	-0.15821
	ACH-002283	NB5	-1.20978	-0.970931	-0.89692	-0.0585919	-0.337083
	ACH-002284	NB6	-0.85045	-1.0455	-1.02499	-0.115366	-0.158563
	ACH-002285	NB7	-1.36482	-0.62982	-1.25687	-0.281234	-0.0610209
	ACH-002294	PCI15A	-0.903365	-0.876102	-1.10196	-0.065121	-0.113579
	ACH-002295	PCI30	-1.53059	-0.607511	-1.26981	-0.0979302	-0.279339
	ACH-002296	PCI38	-1.02699	-0.629819	-1.0993	-0.260798	-0.0984406
	ACH-002297	PCI4B	-1.25617	-0.930804	-1.2479	-0.132084	-0.418761
	ACH-002298	PCI6A	-0.723479	-1.15112	-0.950904	-0.300627	-0.153862
	ACH-002304	SKMG1	-0.782127	-0.821556	-0.740714	-0.366514	-0.474956
	ACH-002305	SKN3	-1.08659	-1.0883	-0.78831	-0.389829	-0.2304
	ACH-002399	21NT	-0.588444	-0.720455	-0.69022	-0.255671	-0.0193982
	ACH-002446	CCLFUPGI0005T	-1.41029	-0.616029	-1.47959	-0.365441	-0.141749
	ACH-002458	HT144SKINFV1	-0.952831	-0.425457	-1.13057	-0.185351	-0.026142
	ACH-002459	HT144SKINFV3	-1.29503	-0.743658	-0.838205	-0.257657	-0.145089
	ACH-002460	HT144SKINFV2	-0.630116	-0.761817	-1.07439	-0.0958874	-0.0339885
	ACH-002462	RPE1SS48	-0.971871	-0.930754	-1.00222	-0.0208835	0.0174224
	ACH-002463	RPE1SS77	-0.99627	-0.771938	-0.776388	-0.0403955	-0.0763262
	ACH-002464	RPE1SS6	-0.63125	-0.855412	-0.595471	-0.401228	-0.0711415
	ACH-002465	RPE1SS119	-1.56822	-0.757095	-0.912166	-0.12952	0.0592244
	ACH-002467	RPE1SS51	-1.12744	-0.761237	-0.733326	-0.174283	-0.193623
	ACH-002508	WM3211	-1.14256	-0.812169	-0.969436	0.018349	-0.331814
	ACH-002510	M040416	-1.10426	-0.536649	-1.47498	-0.179156	-0.220855
	ACH-002263	KYSE220	-0.812818	-0.72388	-0.977769	-0.0743355	-0.0516248
	ACH-002261	KPNYS	-1.35302	-0.804809	-0.795403	-0.0385794	-0.0926082
	ACH-002257	KINGS1	-0.789799	-0.582799	-0.237944	-0.0412623	0.171939
	ACH-002251	JHU029	-1.31186	-0.422303	-1.10836	-0.0534909	0.0145118
	ACH-002140	HEY	-0.894714	-0.820694	-0.918919	-0.0379908	-0.0405698
	ACH-002141	HSC39	-0.742154	-0.567335	-0.839874	-0.272439	-0.0545322
	ACH-002143	ISTMEL1	-1.25625	-0.800059	-0.707006	0.0740724	0.0867832
	ACH-002150	LB1047RCC	-1.03029	-1.02181	-0.643234	-0.279322	-0.212948
	ACH-002156	LC1SQ	-0.929739	-0.738282	-0.856936	0.000553791	-0.396029
	ACH-002160	MCIXC	-1.52447	-0.838306	-0.90959	-0.263657	-0.0447954
	ACH-002161	MKN28	-0.959996	-0.891295	-0.926107	-0.262893	0.0911365
	ACH-002179	OCUBM	-0.889939	-0.927962	-1.10046	-0.192154	0.0349264
	ACH-002181	OVCA420	-1.39919	-0.205973	-0.698905	-0.313853	-0.0955153
	ACH-002183	OVMIU	-1.0882	-1.4081	-1.17825	-0.224185	0.0974484
	ACH-002186	PL4	-1.08144	-1.03236	-0.923198	-0.162589	0.0302464
	ACH-002189	RCCFG2	-0.669114	-0.794747	-0.709932	-0.181053	0.0304686
	ACH-002198	SCH	-0.628177	-0.824147	-0.765681	-0.0360993	0.0109742
	ACH-002116	EW22	-0.766031	-1.04519	-0.898599	-0.39354	-0.0693083
	ACH-002202	TMK1	-1.875	-0.774968	-1.51223	-0.106613	-0.0979406
	ACH-002210	ARH77	-1.29951	-0.924105	-0.947269	-0.157938	-0.104675
	ACH-002212	BB30HNC	-0.644063	-0.467222	-0.903955	-0.186285	-0.0886767
	ACH-002217	BE2M17	-1.17213	-0.459695	-1.00781	0.035608	-0.242762
	ACH-002228	D423MG	-0.961388	-0.940101	-0.453183	-0.034926	-0.127671
	ACH-002229	D502MG	-1.1215	-0.0728635	-0.996894	-0.161133	-0.0852789
	ACH-002230	D542MG	-0.649117	-0.464999	-0.50042	-0.0879199	-0.0834949
	ACH-002233	DIFI	-1.38944	-0.661077	-0.736814	-0.0828064	0.0190298
	ACH-002234	DOK	-0.792556	-0.434864	-0.367576	-0.334223	-0.114992
	ACH-002239	H3118	-1.05115	-0.639198	-0.848327	-0.243011	0.0847759
	ACH-002243	HCE4	-1.37315	-1.07522	-0.788916	-0.0842005	0.00051428
	ACH-002247	IM9	-0.912104	-0.851853	-1.17315	-0.130452	-0.0165397
	ACH-002249	JHU011	-0.632461	-0.549568	-0.446142	-0.225516	0.0547112
	ACH-002250	JHU022	-1.05013	-0.973673	-0.925138	-0.172418	-0.221939
	ACH-002204	UCH2	-1.28128	-0.880118	-1.07615	-0.494332	-0.26504
	ACH-001839	ICC137	0.0690148	-0.848847	-1.22321	-0.188401	-0.057944
	ACH-001838	ICC12	-0.424268	-0.552777	-1.54416	-0.148497	-0.104545
	ACH-001820	COLO824	-0.737123	-0.966317	-0.456649	-0.226239	-0.30183
	ACH-001533	KARPAS1718	-1.29905	-0.534597	-1.22023	-0.327717	-0.240979
	ACH-001536	KKU100	-1.2036	-0.81013	-0.996224	-0.216681	-0.146489
	ACH-001538	KKU213	-1.05782	-0.395104	-0.941624	-0.582975	-0.342447
	ACH-001539	KML1	-1.17383	-0.455965	-0.86902	-0.245023	-0.32268
	ACH-001542	KON	-1.13863	-0.988967	-0.727191	-0.117627	-0.201687
	ACH-001543	KOSC2	-1.40021	-1.30141	-0.985075	-0.200325	-0.282867
	ACH-001544	KYAE1	-0.774809	-0.0705851	-0.656527	-0.268598	-0.0126632
	ACH-001548	LS	-1.09175	-1.09287	-0.602869	-0.285221	0.030962
	ACH-001549	LU135	-0.755433	-0.503653	-0.95722	-0.0628526	-0.173311
	ACH-001551	MCC142	-0.517435	-0.651431	-0.821946	-0.101708	0.159023
	ACH-001552	MCC26	-0.956994	-0.626418	-0.11611	0.071938	-0.351493
	ACH-001554	MEL202	-1.31052	-0.807199	-0.656096	-0.0220256	0.0648713
	ACH-001555	MERO14	-1.29949	-1.21456	-1.0728	-0.104706	-0.0139372
	ACH-001556	MERO25	-0.143956	-0.295992	-0.781231	0.00487937	-0.154144
	ACH-001559	MERO82	-1.00457	-1.01663	-1.03547	-0.259267	0.0553452
	ACH-001560	MERO83	-1.0606	-1.14109	-1.04529	-0.269796	-0.0996896
	ACH-001563	MM127	-0.943068	-0.273194	-0.677941	-0.0541698	-0.229624
	ACH-001566	MM370	-1.21405	-0.48332	-1.53085	0.04173	-0.0196643
	ACH-001567	MM383	-1.18635	-0.784026	-0.585704	-0.0108876	-0.242487
	ACH-001568	MM386	-1.05023	-0.808506	-0.638231	-0.40296	-0.0695405
	ACH-001570	MM426	-1.43969	-0.706991	-1.21236	-0.228007	0.0759572
	ACH-001574	MOLM14	-0.66159	-1.28773	-0.200469	0.0121496	0.041081
	ACH-001577	MUTZ8	-1.17826	-0.79423	-0.511163	-0.120809	0.0772736
	ACH-001603	NH12	-1.70547	-0.772056	-1.02696	-0.132847	0.0126305
	ACH-001605	NO10	-0.33779	-1.03552	-0.634794	-0.205978	0.0177354
	ACH-001606	NO11	-0.568293	-0.440719	-1.09876	-0.261009	-0.0473864
	ACH-001607	NOZ	-1.20983	-0.939586	-0.766044	-0.166622	0.0721286
	ACH-001532	JMURTK2	-1.51716	-0.993115	-1.52061	0.0467039	-0.227026
	ACH-001530	JEG3	-1.33707	-0.932614	-1.02358	-0.0169339	-0.0693457
	ACH-001529	JAR	-0.967994	-0.965974	-0.985723	-0.119984	-0.114025
	ACH-001526	HUO9	-0.642238	-0.692632	-1.20206	-0.454154	-0.125987
	ACH-001450	BLUE1	-0.921491	-0.735603	-1.07178	0.0758275	-0.136401
	ACH-001451	BOKU	-1.41121	-0.383373	-0.736913	-0.399307	-0.145099
	ACH-001453	BPH1	-0.758899	-0.523314	-0.69	-0.216494	-0.0793818
	ACH-001454	C10	-1.34352	-0.960064	-0.121045	-0.129756	-0.0176926
	ACH-001458	C75	-0.527427	-0.392899	-0.830512	-0.000149281	-0.218954
	ACH-001459	C80	-0.949395	-0.656258	-0.690389	-0.0838161	0.189313
	ACH-001460	C84	-1.08575	-0.800443	-0.870587	-0.124773	-0.0371869
	ACH-001461	C99	-1.05881	-0.656027	-1.01946	-0.195953	0.177355
	ACH-001484	CI	-0.985145	-0.586487	-1.01654	0.0382037	-0.0235257
	ACH-001485	CII	-1.34232	-0.633861	-0.767093	-0.204823	-0.00966794
	ACH-001494	EGI1	-0.870395	-0.90727	-0.691024	-0.238191	-0.190659
	ACH-001495	EMTOKA	-1.01326	-0.450044	-0.783477	-0.211163	-0.0408358
	ACH-001496	ESO26	-1.55083	-1.123	-0.669203	-0.0918779	-0.0442437
	ACH-001608	NP2	-1.02838	-0.947406	-0.899052	-0.351182	0.272261
	ACH-001497	ESO51	-0.990745	-0.979053	-0.66561	-0.0593106	-0.328641
	ACH-001500	FLO1	-0.945437	-0.760997	-0.488189	-0.0454821	0.196663
	ACH-001509	H357	-0.705367	-0.734549	-1.19938	-0.30224	-0.18899
	ACH-001510	H376	-1.2932	-0.890824	-0.670154	0.198327	-0.0573846
	ACH-001511	H413	-0.687548	-0.641538	-0.454197	-0.273243	-0.0539262
	ACH-001513	HCA1	-1.24049	-0.511362	-0.936145	-0.319699	-0.1325
	ACH-001515	HCS2	-0.538341	-1.24142	-1.27579	0.00122898	0.0913593
	ACH-001517	HEC1	-1.27407	-0.689949	-1.18112	-0.366014	0.030839
	ACH-001520	HG3	-0.440935	-0.919447	-0.979483	-0.213585	0.134831
	ACH-001521	HKA1	-0.966343	-0.970816	-1.206	-0.169738	-0.247706
	ACH-001522	HMY1	-0.799238	-0.60384	-0.491265	-0.12443	-0.0667103
	ACH-001523	HSC1	-0.76946	-0.80615	-0.642823	-0.178997	0.0512702
	ACH-001524	HSC5	-1.03889	-0.842553	-0.934898	0.0298927	-0.298464
	ACH-001525	HT3	-0.996867	-0.727016	-0.69169	-0.0400487	-0.216962
	ACH-001498	FARAGE	-1.56058	-0.606051	-0.938969	-0.504881	0.186257
	ACH-001609	NP3	-1.63385	-0.790608	-0.685401	-0.0251722	0.328317
	ACH-001611	NP8	-1.43048	-0.331573	-1.0995	-0.164915	-0.0189707
	ACH-001616	OCILY18	-1.58372	-0.918736	-1.49076	-0.265381	-0.0690857
	ACH-001690	UPCISCC026	-1.368	-1.53074	-1.13172	-0.181269	-0.334394
	ACH-001692	UPCISCC040	-1.42624	-0.61828	-0.734054	-0.0898434	0.0772648
	ACH-001694	UPCISCC074	-1.17773	-0.412095	-1.36089	0.126895	-0.0732032
	ACH-001698	UPCISCC116	-0.797499	-0.788845	-1.02218	-0.0796081	-0.218604
	ACH-001699	UPCISCC131	-1.245	-0.984342	-0.998839	-0.273506	-0.430412
	ACH-001702	VAESBJ	-1.3482	-1.36796	-0.80703	-0.0862578	-0.133063
	ACH-001707	WAOSEL	-1.72228	-0.564006	-0.839625	-0.434249	-0.211178
	ACH-001709	WSUNHL	-1.49218	-0.613021	-1.28855	-0.555812	-0.17536
	ACH-001711	PFSK1	-0.239136	-1.34536	-0.806741	-0.181756	-0.485171
	ACH-001715	CAL72	-1.00185	-0.971233	-0.827991	-0.199297	0.0338377
	ACH-001719	OCIC4P	-0.689929	-0.437467	-0.68999	-0.0887254	-0.283264
	ACH-001735	SEMK2	-1.57717	-0.617419	-0.665314	-0.135654	-0.0137221
	ACH-001736	HB1119	-1.61045	-0.790903	-0.572973	-0.169199	0.0140251
	ACH-001688	UMRC7	-1.03707	-0.781713	-1.00767	-0.0372106	0.237569
	ACH-001737	HSB2	-1.18217	-0.991247	-0.484803	-0.234121	0.204801
	ACH-001745	RHJT	-1.46629	-0.883406	-0.640202	-0.307632	-0.191126
	ACH-001750	TTC442	-1.21919	-0.152747	-0.778631	-0.246952	0.0337949
	ACH-001765	RH4	-1.44735	-0.432554	-1.34403	-0.0301996	-0.106343
	ACH-001786	SNU1544	-1.30031	-0.820131	-0.946651	-0.30757	-0.392374
	ACH-001791	LPS6	-1.1845	-0.699702	-0.71946	-0.460015	-0.144696
	ACH-001793	LPS27	-0.728449	-0.796585	-0.690642	0.0620856	-0.346773
	ACH-001794	93T449	-0.904618	-0.433537	-1.18899	-0.176523	0.07407
	ACH-001795	94T778	-1.43495	-0.786775	-1.15955	-0.357008	-0.0890799
	ACH-001796	95T1000	-1.7538	-0.757481	-1.11382	-0.194367	-0.00419262
	ACH-001799	LPS141	-1.17445	-0.953691	-1.0207	-0.257134	-0.00284429
	ACH-001802	LPS853	-1.34981	-0.824229	-0.314057	-0.29607	-0.682257
	ACH-001804	LPS510	-0.383929	-0.813138	-0.403601	-0.210791	-0.165507
	ACH-001819	MFM223	-1.24304	-0.233795	-0.693952	-0.0994032	-0.0576556
	ACH-001740	RH28	-1.40606	-0.560904	-0.565003	-0.0729893	-0.159969
	ACH-000796	MCAS	-0.916951	-1.00123	-0.669173	-0.108089	-0.023619
	ACH-001687	UMRC3	-1.40599	-0.765419	-0.591252	-0.409077	0.154017
	ACH-001674	TGW	-1.56198	-0.533247	-0.816262	-0.0259345	0.0205517
	ACH-001618	OCIM2	-0.682723	-1.10228	-1.26837	0.00307	0.0820415
	ACH-001619	OCUG1	-0.802482	-1.21716	-0.891645	-0.347559	-0.341086
	ACH-001622	ONDA7	-1.11935	-1.14504	-1.10738	-0.0990707	-0.137716
	ACH-001623	ONDA8	-1.38797	-0.426004	-0.80227	-0.100761	-0.329261
	ACH-001624	ONDA9	-0.487238	-0.879742	-0.911996	-0.101571	-0.0216804
	ACH-001625	OSC19	-0.488862	-0.282542	-0.850548	-0.325872	-0.324422
	ACH-001626	OSC20	-0.949766	-0.750654	-0.404404	-0.265111	0.00351486
	ACH-001627	P4E6	-1.275	-0.852712	-1.22866	0.00213576	-0.108351
	ACH-001628	PEA1	-0.992068	-0.667304	-1.01829	-0.184506	0.0233154
	ACH-001630	PEO1	-1.38539	-0.116745	-0.843701	-0.271595	-0.218357
	ACH-001632	PEO4	-1.45409	-0.801962	-0.331444	-0.333391	-0.00286309
	ACH-001634	PGA1	-1.6208	-1.05076	-1.43971	0.057085	-0.215513
	ACH-001639	ROS50	-1.31264	-0.832261	-0.971476	-0.0636574	0.0439601
	ACH-001677	U2904	-1.3172	-0.710671	-1.04069	-0.256111	-0.243606
	ACH-001641	SAT	-1.33862	-0.735232	-0.661224	-0.0912694	-0.0731827
	ACH-001647	SHI1	-1.22092	-1.15615	-0.980778	-0.206505	-0.650553
	ACH-001648	SHMAC4	-1.24556	-0.205669	-0.0199668	-0.238915	-0.275768
	ACH-001650	SISO	-1.44607	-1.16447	-1.05313	-0.156015	-0.095976
	ACH-001651	SKGI	-0.231813	-0.955875	-1.26826	0.0131561	0.152112
	ACH-001652	SKGII	-1.12634	-0.952604	-0.950396	-0.118775	0.0364468
	ACH-001653	SKGT2	-1.47677	-0.327726	-0.718946	-0.169788	0.100617
	ACH-001654	SKGT4	-1.06415	-0.836458	-0.868256	-0.0970648	-0.232941
	ACH-001655	SKN	-1.17234	-0.67172	-0.912246	-0.250707	-0.151467
	ACH-001656	SKNO1	-1.59414	-0.511988	-0.69567	-0.135878	-0.307245
	ACH-001664	SNU638	-1.5497	-0.940502	-0.949504	-0.622072	0.178212
	ACH-001668	SUSA	-1.61608	-1.33556	-1.15579	-0.121115	-0.335611
	ACH-001670	TASK1	-1.80858	-0.853613	-1.40989	-0.213748	-0.0589591
	ACH-001673	TFK1	-0.849432	-0.385396	-0.818931	-0.0382635	-0.314388
	ACH-001645	SEKI	-0.997221	-0.843146	-0.846618	-0.238302	-0.0281365
	ACH-000794	BICR22	-0.637921	-0.79378	-0.688394	-0.136409	-0.528694
	ACH-000810	SKMEL30	-0.978529	-0.883803	-0.800165	-0.270429	-0.12213
	ACH-000792	BFTC909	-0.577887	-0.507538	-0.48181	-0.234548	0.176147
	ACH-000279	EWS502	-1.26764	-1.1493	-1.0698	-0.0524337	0.109576
	ACH-000280	SNU840	-1.00863	-0.652066	-1.53283	-0.0545258	-0.54298
	ACH-000281	KP2	-1.16472	-0.559146	-1.18359	-0.25059	-0.317303
	ACH-000282	NCIH1755	-1.49247	-1.06295	-0.822146	-0.113884	-0.130588
	ACH-000286	SNU1033	-0.747851	-1.2496	-0.607306	-0.122358	0.253939
	ACH-000288	BT549	-0.466438	-1.2777	-0.617737	-0.115984	0.184002
	ACH-000290	NCIH209	-1.2187	-0.623795	-1.10849	-0.0609206	-0.117418
	ACH-000291	OV90	-1.30254	-1.42119	-0.613419	-0.338217	-0.255464
	ACH-000292	NCIH841	-1.10952	-0.867522	-1.04088	-0.0719951	-0.0388084
	ACH-000293	KLE	-0.868604	-1.05792	-0.64077	-0.249264	0.0352058
	ACH-000294	NB4	-1.53921	-0.793851	-0.871252	-0.149537	0.0523451
	ACH-000295	EM2	-0.208495	-0.562006	-1.08886	-0.264743	-0.328677
	ACH-000296	OUMS23	-0.417534	-0.258317	-1.35118	0.0440566	-0.0134276
	ACH-000278	COV362	-0.956934	-0.302527	-1.09587	0.0221039	0.0595235
	ACH-000302	SNU1077	-1.26567	-1.06532	-1.58209	-0.29117	0.18546
	ACH-000304	WM115	-1.25546	-1.34954	-1.3764	0.202759	-0.0223321
	ACH-000305	ECGI10	-0.465932	-0.766941	-0.865589	-0.00626718	-0.00333433
	ACH-000307	PK1	-1.1379	-0.843187	-1.44426	-0.077573	0.00130194
	ACH-000308	EFO21	-1.3212	-1.27049	-1.11901	-0.112575	0.11052
	ACH-000310	IMR32	-1.30065	-0.798207	-0.674806	-0.207446	-0.483498
	ACH-000311	NCIH2122	-1.26869	-0.518493	-0.505853	-0.0867689	-0.145662
	ACH-000312	SKNBE2	-1.51441	-0.957116	-0.591548	-0.296533	-0.413348
	ACH-000313	KMRC3	-0.925056	-0.87731	-0.925379	-0.121998	0.0353121
	ACH-000315	KARPAS422	-0.44703	-0.1534	-1.39675	-0.14704	-0.0344778
	ACH-000316	SNU886	-1.36051	-0.78198	-0.73272	-0.172877	-0.0148788
	ACH-000317	TUHR14TKB	-1.25655	-0.98561	-0.744251	-0.0873024	0.0270561
	ACH-000318	TE10	-1.55359	-0.750583	-0.879682	-0.137053	0.154381
	ACH-000319	MPP89	-1.34792	-0.467734	-0.735008	-0.0944466	0.00214512
	ACH-000303	SNU5	-0.826121	-0.690867	-0.520612	0.0672291	0.0528367
	ACH-000320	PSN1	-1.20695	-0.63562	-1.24703	0.0552563	-0.0723156
	ACH-000277	HCC1419	-0.502656	-0.938599	-0.455566	-0.520618	-0.107292
	ACH-000274	HS852T	-1.3487	-1.24002	-1.24164	-0.248357	0.00527544
	ACH-000237	JHOM1	-1.17794	-0.86226	-1.10848	-0.170449	0.0170875
	ACH-000238	SCC4	-1.08072	-0.800561	-1.35465	0.012315	0.0801095
	ACH-000243	DANG	-1.00811	-0.793333	-0.970836	-0.137471	-0.049099
	ACH-000244	DKMG	-0.993113	-0.335267	-0.928163	-0.09841	0.270325
	ACH-000246	SLR23	-0.907881	-0.0879407	-1.32459	-0.256903	0.0360189
	ACH-000247	OCUM1	-1.01992	-0.892473	-0.544784	-0.29088	-0.322745
	ACH-000248	AU565	-1.56028	-1.11872	-0.836737	-0.109501	-0.215292
	ACH-000249	CL11	-0.619832	-1.00665	-0.537882	-0.123533	0.0428281
	ACH-000250	KMRC20	-1.10601	-0.293266	-1.12689	0.0667959	-0.222553
	ACH-000251	NCIH2887	-0.804663	-0.993293	-1.39906	-0.0907669	-0.0650664
	ACH-000252	LS1034	-1.32532	-0.813711	-1.01017	-0.0499468	0.0688144
	ACH-000253	COLO201	-1.25388	-0.75941	-0.823165	-0.130697	0.00138938
	ACH-000255	LMSU	-1.03813	-0.871207	-0.83507	-0.224214	-0.238354
	ACH-000276	HCC38	-1.50457	-0.615934	-0.0508657	-0.0588663	0.116662
	ACH-000256	COV318	-0.762189	-0.956928	-0.635982	-0.147782	-0.1725
	ACH-000258	DU4475	-1.04571	-0.4864	-0.838142	-0.0770117	-0.105862
	ACH-000259	KELLY	-1.53346	-0.804842	-0.879355	-0.324528	-0.00557049
	ACH-000260	SKNAS	-1.36164	-0.631937	-1.32319	-0.0315974	0.139292
	ACH-000261	RERFLCAI	-0.284796	-0.817664	-0.326011	-0.100073	0.0661157
	ACH-000262	UOK101	-1.24664	-0.987545	-0.847689	-0.223454	0.0271903
	ACH-000263	KASUMI1	-1.35208	-0.632716	-0.743065	-0.0830805	-0.263606
	ACH-000264	CALU6	-1.10088	-1.49878	-0.854669	-0.0671105	-0.26914
	ACH-000265	KP4	-1.20426	-1.02424	-0.949206	-0.199568	-0.146004
	ACH-000266	SNU213	-0.779622	-0.55	-0.854771	0.113928	0.080931
	ACH-000269	AM38	-0.920234	-1.70385	-0.788997	-0.155991	0.24473
	ACH-000271	SUDHL10	-1.41041	-1.11878	-0.787821	-0.451342	-0.105046
	ACH-000272	SLR24	-0.779656	-0.910026	-1.11832	-0.0778243	-0.208185
	ACH-000273	SF539	-1.37528	-1.07158	-0.801861	0.038642	-0.107624
	ACH-000257	CORL279	-0.0966419	-0.699657	-0.836793	-0.189839	0.024665
	ACH-000235	PANC0403	-1.50333	-0.78146	-0.931626	-0.277141	-0.151483
	ACH-000322	HT144	-0.765595	-0.665256	-0.994956	-0.111386	-0.169993
	ACH-000324	JHOC5	-1.51933	-1.18131	-0.837651	-0.382098	-0.0231255
	ACH-000376	SF295	-0.789499	-0.367405	-1.15926	-0.247127	-0.151393
	ACH-000377	SNU478	-1.1399	-0.600671	-1.61567	0.00850845	0.0863876
	ACH-000378	NCIH647	-1.26323	-1.02284	-0.95564	-0.0226975	-0.132868
	ACH-000381	T84	-1.1939	-0.609959	-1.28232	-0.134138	0.147349
	ACH-000383	OE33	-1.3219	-0.701366	-1.7789	-0.32742	0.0776224
	ACH-000385	SKRC20	-1.17542	-0.874898	-1.34321	-0.134754	-0.0322313
	ACH-000387	TF1	-1.49278	-1.25104	-0.872144	0.0137378	-0.171665
	ACH-000389	H4	-1.7637	-0.650906	-1.38661	-0.311357	0.0703017
	ACH-000390	LUDLU1	-1.34461	-0.634586	-0.803731	-0.0817076	-0.382692
	ACH-000391	MHHES1	-1.5177	-0.835963	-0.89484	-0.0652531	0.0760156
	ACH-000393	HLF	-0.856605	-1.01995	-0.791201	-0.116728	-0.172083
	ACH-000395	NCIH520	-0.914709	-1.16575	-1.32626	-0.233435	-0.0197292
	ACH-000397	TEN	-1.24341	-1.15688	-0.481144	-0.534966	-0.0454279
	ACH-000375	G402	-1.22392	-0.69672	-1.01821	-0.197232	-0.111904
	ACH-000398	RI1	-1.11696	-0.999779	-1.21028	-0.233173	0.0677684
	ACH-000402	BL70	-1.55287	-0.582	-0.538477	-0.260056	0.00824934
	ACH-000403	NCIH747	-0.864019	-1.07012	-1.2888	-0.162342	0.0380164
	ACH-000404	K029AX	-0.309973	-0.752462	-1.12424	0.00662212	-0.25253
	ACH-000405	MEC1	-0.987349	-0.812482	-0.679219	-0.153398	-0.0748152
	ACH-000407	SNU685	-1.53511	-0.695161	-1.0959	-0.202276	-0.212679
	ACH-000408	TE5	-0.885949	-0.937346	-1.0761	-0.166433	0.141476
	ACH-000410	SAOS2	-1.29466	-1.01703	-0.702222	-0.133885	-0.0390841
	ACH-000411	769P	-1.24076	-0.487185	-1.11814	0.104697	0.0501719
	ACH-000793	KATOIII	-1.33656	-1.19074	-0.890196	-0.0574361	0.157816
	ACH-000415	BICR6	-1.08708	-0.911957	-1.32237	-0.0903727	-0.0076327
	ACH-000416	NCIH838	-1.09037	-1.00595	-0.742829	-0.125133	0.0119555
	ACH-000417	PANC0813	-0.848396	-1.24808	-0.705739	-0.116327	0.206521
	ACH-000420	SNU449	-1.17439	-0.149134	-1.01159	-0.0488681	-0.354077
	ACH-000401	COLO800	-0.95007	-0.581075	-0.966666	-0.259026	-0.00399223
	ACH-000323	42MGBA	-1.17662	-0.429823	-0.724063	-0.0602419	0.11067
	ACH-000374	HCC1143	-1.23855	-0.572608	-0.553152	-0.375305	-0.0845467
	ACH-000370	SNU626	-0.818864	-0.642923	-1.32608	-0.0477954	-0.136852
	ACH-000325	SNU620	-1.52639	-1.03241	-1.01363	0.202678	0.234217
	ACH-000326	JURLMK1	-1.29827	-0.735484	-0.441111	-0.102802	0.0207116
	ACH-000329	CCFSTTG1	-0.969656	-0.957975	-0.863294	-0.219838	-0.101509
	ACH-000330	EFM19	-1.25008	-0.0818045	-0.97682	-0.115458	0.0736034
	ACH-000331	ISTMES2	-1.34018	-0.608534	-1.09841	-0.0978661	-0.121857
	ACH-000332	YAPC	-1.68429	-0.864962	-0.301762	-0.178046	0.0788035
	ACH-000334	DB	-0.637277	-1.27835	-1.24421	-0.163469	0.142561
	ACH-000335	MSTO211H	-0.552701	-0.875098	-0.586337	-0.234716	0.252852
	ACH-000336	OCIAML3	-1.18949	-0.624691	-0.814261	-0.407624	-0.0784431
	ACH-000339	HCC461	-1.14934	-0.456195	-0.700749	-0.258176	-0.43196
	ACH-000341	SKNFI	-1.46673	-0.91782	-1.21857	-0.131601	-0.00837563
	ACH-000343	NCIH522	-1.1362	-0.96945	-0.674121	-0.374658	-0.162456
	ACH-000344	SNU668	-1.13921	-0.79397	-0.9222	-0.285575	0.0870367
	ACH-000371	RL	-1.36019	-0.641241	-0.558281	-0.14794	0.0205464
	ACH-000346	JVM3	-1.15746	-0.905197	-0.311887	-0.171747	0.0668335
	ACH-000350	COLO678	-0.949679	-0.462446	-0.607916	-0.041838	0.118909
	ACH-000352	HCC1428	-1.40983	-0.953741	-1.07803	-0.185851	0.137647
	ACH-000354	CAPAN1	-1.18013	-0.686088	-0.706661	0.0828037	-0.0113942
	ACH-000355	NCIH82	-1.52164	-0.612149	-1.05735	-0.456152	0.0323922
	ACH-000356	MKN45	-1.24014	-1.15076	-0.73008	-0.216104	0.0373686
	ACH-000361	SKHEP1	-1.51812	-0.511211	-0.947735	-0.0374813	0.0930601
	ACH-000362	MOLM13	-0.325811	-0.650851	-0.356459	-0.410552	0.159838
	ACH-000363	SKMM2	-1.0994	-0.864248	-0.942119	-0.169986	-0.0211732
	ACH-000364	U2OS	-1.17868	-1.02407	-1.24205	-0.155001	-0.0392991
	ACH-000365	SUDHL4	-1.37053	-0.885582	-0.599543	0.186089	-0.0179187
	ACH-000366	SKNDZ	-1.12804	-0.900874	-0.741711	0.0449477	0.106675
	ACH-000367	NCIH226	-1.19449	-0.543336	-0.988146	-0.359187	0.0618361
	ACH-000368	SNU1105	-0.882868	-0.694855	-0.511792	0.335667	-0.088405
	ACH-000348	RPMI7951	-0.346741	-0.347526	-0.818803	-0.282748	0.3107
	ACH-000234	CAKI2	-1.09155	-0.73039	-0.962051	-0.250944	-0.059959
	ACH-000233	DEL	-1.0146	-0.38376	-1.42896	0.0918788	-0.104356
	ACH-000232	U251MG	-0.946549	-1.07251	-0.598439	0.0366594	-0.0159526
	ACH-000054	HT1080	-0.910767	-0.700245	-1.00306	-0.405248	0.0728142
	ACH-000055	D283MED	-1.49848	-0.728841	-0.732405	-0.339088	0.052021
	ACH-000060	PANC1005	-0.946171	-0.778204	-0.295714	-0.0112848	-0.0759874
	ACH-000067	HS683	-0.799285	-0.600925	-0.657921	-0.38596	-0.113365
	ACH-000070	697	-1.49089	-0.699993	-0.84389	-0.222107	0.215093
	ACH-000074	KU812	-1.54485	-0.427053	-1.09706	-0.032373	0.0239182
	ACH-000075	U87MG	-0.636023	-0.963223	-0.741337	-0.195297	-0.154298
	ACH-000076	NCO2	-1.46649	-1.19396	-0.564045	0.0340175	0.0204083
	ACH-000078	MHHNB11	-1.36675	-0.746688	-0.608898	-0.161574	0.188613
	ACH-000082	G292CLONEA141B1	-0.881826	-0.235724	-0.75624	-0.059631	-0.177044
	ACH-000085	T3M4	-1.26523	-0.940972	-0.71607	-0.000547395	0.0265514
	ACH-000086	ACCMESO1	-1.28266	-0.794002	-1.0276	-0.297027	0.103199
	ACH-000087	SKES1	-1.61061	-0.611291	-0.544045	-0.230229	0.064027
	ACH-000053	KARPAS299	-1.52937	-0.429773	-1.23378	-0.176839	-0.00296954
	ACH-000092	NCIH2452	-0.537725	-0.452379	-0.414282	-0.367683	0.240054
	ACH-000094	HPAFII	-0.919758	-0.641737	-0.960037	-0.260383	0.174883
	ACH-000095	D341	-1.47162	-0.271293	-1.46679	0.0705929	0.143228
	ACH-000096	G401	-1.48846	-0.465705	-0.876413	-0.0943081	-0.064709
	ACH-000097	ZR751	-1.32501	-0.516918	-1.0007	-0.045332	-0.0534133
	ACH-000098	GAMG	-0.988265	-1.12911	-1.01936	0.124275	0.146656
	ACH-000099	SIMA	-1.44933	-0.942406	-0.830763	-0.237011	0.0138213
	ACH-000101	KE37	-1.43879	-0.980398	-0.532444	-0.0564882	-0.346244
	ACH-000103	CAOV4	-0.351578	-0.848125	-0.547153	-0.235426	0.0611979
	ACH-000108	KP3	-0.978555	-0.930971	-0.519814	-0.487948	0.200226
	ACH-000111	HCC1187	-0.224772	-1.02241	-0.898877	-0.0751492	-0.0351919
	ACH-000113	OCIAML2	-1.00527	-0.828258	-0.100418	-0.106231	-0.0554312
	ACH-000114	SU8686	-0.850991	-1.17168	-0.407794	-0.209363	0.0579943
	ACH-000115	VCAP	-1.2303	-0.768791	-0.751056	0.102621	0.136095
	ACH-000093	PANC0504	-0.335291	-0.950687	-0.874245	-0.285179	0.036668
	ACH-000116	OAW28	-0.85687	-0.506979	-0.856355	-0.218073	-0.151629
	ACH-000052	A673	-1.20288	-1.15779	-0.988591	-0.202204	0.00478506
	ACH-000047	GCIY	-0.783528	-1.22536	-0.948854	-0.138912	0.0863245
	ACH-000004	HEL	-1.36881	-0.66936	-1.13272	-0.00751671	0.123294
	ACH-000005	HEL9217	-1.04987	-0.913499	-0.741675	-0.176834	-0.0638186
	ACH-000007	LS513	-0.956131	-0.884435	-0.778403	-0.00101948	-0.231052
	ACH-000009	C2BBE1	-1.42545	-0.743731	-0.993975	0.016912	0.192459
	ACH-000011	253J	-0.297351	-1.03871	-1.1853	-0.126685	0.0481661
	ACH-000012	HCC827	-1.41623	-1.00071	-1.05983	-0.147633	0.105742
	ACH-000013	ONCODG1	-1.22828	-0.977733	-0.811062	-0.0679812	0.120027
	ACH-000014	HS294T	-1.51066	-1.06369	-0.606219	-0.0536713	0.0760845
	ACH-000015	NCIH1581	-1.22432	-1.19797	-1.32744	-0.236911	-0.0195122
	ACH-000017	SKBR3	-0.822038	-0.532356	-0.552456	-0.107778	-0.162036
	ACH-000018	T24	-1.23525	-0.821788	-1.06595	-0.200133	0.161393
	ACH-000019	MCF7	-1.29198	-0.865023	-1.11424	0.0502487	-0.0987389
	ACH-000021	NCIH1693	-0.647731	-0.732508	-0.812108	-0.17355	0.0537748
	ACH-000048	TOV112D	-1.18026	-0.848069	-0.929533	-0.153629	-0.00980002
	ACH-000022	PATU8988S	-1.18142	-0.636351	-0.906719	-0.14825	-0.00958234
	ACH-000024	OPM2	-1.57339	-0.610767	-0.710573	0.0133364	-0.0301213
	ACH-000025	CH157MN	-0.867376	-0.344979	-1.0039	0.0248131	0.048364
	ACH-000028	KPL1	-0.501258	-0.28651	-1.10711	0.0438022	0.0701376
	ACH-000029	HCC827GR5	-1.34828	-0.582978	-0.695802	-0.0539215	-0.0317673
	ACH-000030	PC14	-1.17238	-0.973147	-1.19014	-0.321915	0.0568292
	ACH-000035	NCIH1650	-0.678798	-0.736626	-0.728507	0.00354211	-0.0866642
	ACH-000036	U343	-1.36308	-0.54232	-0.93483	-0.377875	-0.020525
	ACH-000037	S117	-0.91889	-0.704472	-1.032	-0.142028	0.0589086
	ACH-000039	SKNMC	-1.04383	-1.61348	-1.01539	0.148164	-0.116543
	ACH-000040	U118MG	-0.649492	-0.934543	-1.03721	-0.0934818	0.0211579
	ACH-000041	RDES	-0.98639	-0.71132	-1.04596	-0.297124	0.0889084
	ACH-000042	PANC0203	-1.18098	-0.574925	-0.443059	-0.220729	0.140597
	ACH-000045	MV411	-1.04948	-0.629827	-1.15181	-0.190753	-0.264124
	ACH-000023	PATU8988T	-1.21048	-0.569034	-1.12166	-0.0162826	0.0507653
	ACH-000118	HUPT3	-1.01977	-0.928072	-0.508377	-0.17361	0.134453
	ACH-000120	CHP212	-1.59905	-0.802463	-0.632698	0.0204554	0.0344582
	ACH-000123	COV434	-1.53708	-0.691034	-0.83618	-0.0986333	0.0810881
	ACH-000183	L363	-1.31225	-0.233527	-0.909304	-0.132608	-0.0197636
	ACH-000187	CORL311	-0.975492	-0.633806	-1.16856	0.0501798	0.0471272
	ACH-000188	SCC25	-1.45	-0.690369	-0.853984	-0.27097	0.0185993
	ACH-000189	RCC10RGB	-1.00235	-0.699112	-0.757521	-0.201988	-0.229414
	ACH-000190	HDMYZ	-0.759634	-0.463334	-0.974866	0.0762748	0.0686269
	ACH-000191	BHT101	-0.555721	-0.968682	-1.06817	-0.120827	-0.215141
	ACH-000192	MFE280	-0.351204	-0.180187	-0.790016	-0.0295891	0.00417139
	ACH-000195	SET2	-0.49342	-0.753181	-0.874322	-0.0331597	0.0294611
	ACH-000198	EOL1	-0.813797	-0.822419	-0.539378	-0.0166014	-0.226033
	ACH-000200	NMCG1	-1.29485	-0.452062	-0.222333	-0.276722	0.116585
	ACH-000202	COLO320	-0.838663	-0.27624	-0.919633	-0.155416	0.171983
	ACH-000204	LP1	-1.38292	-0.638273	-0.58258	-0.178106	0.0578625
	ACH-000206	C8166	-1.41434	-0.727477	-0.81082	-0.100071	0.0850071
	ACH-000182	SNU869	-1.18876	-0.623136	-0.968974	-0.191284	-0.00819126
	ACH-000207	DETROIT562	-0.123718	-0.582996	-0.885699	0.0422924	-0.235584
	ACH-000211	DAOY	-1.53401	-0.460609	-0.96766	-0.236557	0.0670366
	ACH-000212	CAL120	-1.47289	-0.633586	-0.816371	-0.133092	0.0503258
	ACH-000213	HUPT4	-1.2984	-0.566143	-0.287637	-0.304763	0.0676389
	ACH-000215	LN382	-1.07968	-1.13475	-0.795133	-0.256805	0.0724053
	ACH-000217	JHH6	-1.26069	-0.536115	-1.18971	-0.121849	0.255569
	ACH-000219	A375	-1.46335	-0.727853	-0.980646	-0.156551	0.000793678
	ACH-000221	SNU398	-1.50232	-1.12029	-0.741147	-0.111341	-0.169801
	ACH-000222	ASPC1	-0.96651	-0.713	-0.984901	-0.254502	0.0427834
	ACH-000223	HCC1937	-0.396367	-0.595113	-0.988991	-0.101592	0.0147263
	ACH-000226	SUPM2	-1.2273	-0.754666	-1.16578	-0.23337	-0.123189
	ACH-000227	KPNYN	-0.853935	-0.531002	-0.591531	-0.161126	0.0235674
	ACH-000228	BICR31	-0.718989	-0.78188	-0.51567	-0.279933	0.0102642
	ACH-000231	KALS1	-0.9922	-0.577423	-1.20917	-0.198475	0.134598
	ACH-000209	SNU1079	-0.485464	-0.795186	-0.768753	-0.143748	0.0436189
	ACH-000178	HS766T	-0.887116	-0.529007	-1.17987	-0.224021	0.0951564
	ACH-000176	LOUNH91	-0.808228	-0.915588	-0.891013	-0.0460274	-0.0241422
	ACH-000174	CAL62	-0.834079	-1.15953	-0.75983	-0.413223	-0.00186039
	ACH-000124	OCILY19	-1.36598	-1.24245	-0.952635	-0.319749	0.0256149
	ACH-000127	SLR20	-1.29444	-0.727619	-0.570939	-0.0853206	-0.0380428
	ACH-000128	LN319	-1.10004	-0.587843	-0.799455	0.159577	-0.0474396
	ACH-000132	JHOS2	-0.823822	-0.857707	-1.06809	0.103539	-0.028419
	ACH-000133	HS729	-1.47861	-0.505225	-0.614259	-0.039548	-0.11582
	ACH-000137	8MGBA	-1.13473	-0.348144	-0.819543	0.0467017	-0.0680233
	ACH-000138	CFPAC1	-1.08493	-1.07665	-0.829185	-0.24834	-0.144334
	ACH-000139	PANC0327	-1.37799	-0.538733	-0.712945	-0.0925019	-0.1296
	ACH-000141	SNU308	-0.880206	-0.715071	-0.824846	-0.296899	0.0196616
	ACH-000142	CAL29	-0.909837	-0.244261	-1.19964	0.150218	-0.0345403
	ACH-000143	HCC2429	-1.45642	-1.11607	-0.608171	-0.0547605	-0.0357082
	ACH-000144	RERFGC1B	-0.894938	-0.554661	-0.531151	-0.226735	-0.0567471
	ACH-000146	THP1	-0.322035	-1.04938	-0.950856	0.00413317	-0.149901
	ACH-000147	T47D	-1.25649	-0.649452	-1.03645	0.0417054	0.0294321
	ACH-000148	HS578T	-0.643155	-0.876031	-0.395272	-0.236683	-0.0357844
	ACH-000149	SKNSH	-1.43273	-1.39559	-1.16224	-0.196292	0.0752647
	ACH-000150	HCC2935	-0.73135	-0.721353	-0.796253	-0.118655	0.282289
	ACH-000151	JM1	-0.782547	-0.499145	-0.948152	-0.180582	0.0570811
	ACH-000152	M059K	-0.630395	-0.97305	-1.0324	-0.448818	0.107873
	ACH-000153	NCIH2052	-1.35857	-0.536895	-0.525734	-0.207298	-0.12519
	ACH-000155	SW1990	-0.999873	-0.097913	-1.46545	-0.663226	0.0640368
	ACH-000159	OSRC2	-0.992357	-0.812452	-0.595023	-0.219415	-0.0106526
	ACH-000160	BT12	-1.35807	-1.45249	-1.2536	-0.112117	-0.0396704
	ACH-000163	SW579	-0.802892	-0.499776	-1.14797	-0.334136	0.0369264
	ACH-000164	PANC1	-1.52117	-0.900431	-0.708258	-0.084604	0.0101462
	ACH-000167	KE97	-1.12142	-0.820437	-0.588144	-0.29709	-0.146439
	ACH-000168	NOMO1	-0.102116	-0.755754	-0.891318	0.181365	-0.181348
	ACH-000169	RD	-1.15274	-0.856877	-0.639811	-0.342031	-0.0065829
	ACH-000172	TM87	-0.675365	-0.789216	-0.264287	-0.21228	-0.0223741
	ACH-000421	SW837	-1.29659	-0.655905	-0.927651	-0.0829611	-0.00511663
	ACH-000422	SNU475	-0.742646	-0.943088	-1.5745	-0.0381099	0.121174
	ACH-000414	NCIH1944	-1.0501	-0.800741	-0.791487	-0.22828	-0.114538
	ACH-000425	UACC62	-0.824401	-0.589414	-1.18768	-0.170946	0.0783974
	ACH-000652	SUIT2	-1.08478	-0.703346	-1.09194	-0.123167	0.0148049
	ACH-000653	JJN3	-1.05809	-1.301	-1.27	-0.272902	-0.196994
	ACH-000654	RAJI	-1.10569	-0.668575	-1.36241	0.0547277	0.0860947
	ACH-000655	SF268	-1.31121	-0.870011	-0.350189	-0.0356097	-0.0622427
	ACH-000656	SUDHL8	-1.11767	-0.719423	-0.982395	-0.329321	0.143275
	ACH-000657	A2780	-1.36797	-0.693213	-0.82214	-0.0867742	-0.285706
	ACH-000658	KMS18	-0.802109	-0.816765	-1.19918	-0.149531	-0.0306438
	ACH-000660	SUDHL5	-1.42947	-0.756149	-0.444821	-0.386086	-0.331008
	ACH-000661	WM1799	-0.843111	-0.0312206	-0.801793	-0.0563182	0.0243714
	ACH-000662	CORL23	-0.822813	-1.05415	-1.23174	-0.0183136	-0.241161
	ACH-000663	OVTOKO	-1.12537	-0.717553	-0.766216	-0.358268	0.0481499
	ACH-000665	SKMES1	-1.01182	-1.3154	-1.1119	-0.22406	-0.18799
	ACH-000666	NCIH1355	-1.43433	-0.831641	-1.04941	-0.0946233	-0.198927
	ACH-000651	SW620	-1.31641	-0.953599	-0.919695	-0.175978	-0.0294146
	ACH-000667	HCC44	-0.607967	-1.08423	-0.747136	-0.281161	0.0541067
	ACH-000671	HUH6	-0.963347	-0.903573	-1.00637	0.0157228	-0.073969
	ACH-000673	LN443	-1.31373	-0.599553	-1.01959	-0.0269125	-0.0418451
	ACH-000676	LN464	-0.559076	-0.985272	-1.21291	-0.197569	-0.0748961
	ACH-000677	SW1573	-1.38127	-0.332549	-0.711543	-0.110306	0.0484243
	ACH-000680	SW948	-1.76181	-1.24023	-1.07976	-0.236523	0.0757778
	ACH-000681	A549	-1.2218	-0.554713	-0.484293	-0.1771	-0.162924
	ACH-000682	SNU1066	-0.955148	-0.626153	-1.0439	-0.366312	-0.0149208
	ACH-000683	SNU503	-0.071084	-1.22088	-1.11516	-0.125922	-0.105581
	ACH-000684	KMRC1	-0.759868	-0.804522	-1.00525	-0.139958	-0.28391
	ACH-000685	L33	-1.03821	-0.935439	-0.883507	0.0504664	0.0691112
	ACH-000688	OV7	-0.644622	-0.610835	-0.224444	-0.251576	0.0951645
	ACH-000693	KYSE180	-1.3162	-0.740339	-1.18739	0.0543852	0.14157
	ACH-000694	TE9	-0.936443	-1.24329	-0.870498	-0.139125	-0.515644
	ACH-000668	HCC70	-1.18315	-0.55321	-0.801095	-0.369435	-0.0920932
	ACH-000695	CORL47	-1.30249	-1.05142	-0.706062	-0.64482	-0.0187666
	ACH-000649	786O	-0.946504	-0.863871	-0.476469	-0.449203	0.184116
	ACH-000647	TE1	-0.997774	-1.19231	-1.07212	-0.203532	-0.154962
	ACH-000600	SLR26	-1.25541	-0.337631	-1.16688	-0.0560093	0.159598
	ACH-000601	MIAPACA2	-1.21737	-0.492843	-0.803974	-0.192019	0.141689
	ACH-000602	M07E	-1.18519	-0.798736	-0.28888	-0.103891	0.00869279
	ACH-000424	TC71	-1.36625	-0.97297	-1.14443	-0.256379	0.114735
	ACH-000605	TE6	-0.986893	-0.535825	-0.933206	-0.0382595	-0.165428
	ACH-000606	PECAPJ34CLONEC12	-1.36261	-0.879808	-0.751319	-0.155146	0.0165677
	ACH-000607	KYM1	-1.34431	-0.76841	-0.386989	-0.142251	0.0968696
	ACH-000608	COV644	-0.594097	-0.982796	-0.750895	-0.130394	0.180569
	ACH-000609	SF126	-0.93738	-0.188746	-0.823722	-0.291803	0.173071
	ACH-000614	RVH421	-1.03421	-0.785313	-0.654114	-0.1558	0.0269139
	ACH-000616	HS746T	-0.707195	-0.979281	-0.954306	-0.117011	-0.183032
	ACH-000618	SNU1041	-1.38952	-0.519566	-0.767968	-0.29184	0.0908239
	ACH-000619	PECAPJ15	-1.11769	-1.05637	-1.02647	-0.197807	-0.191276
	ACH-000648	NCIH28	-1.09121	-0.696034	-0.793385	-0.430765	-0.125378
	ACH-000620	JHH1	-1.3224	-0.671399	-0.864246	-0.234169	-0.0453975
	ACH-000622	KNS42	-0.96724	-0.384083	-0.378693	-0.0650662	0.0138982
	ACH-000623	SNU201	-0.534256	-0.586351	-0.919712	0.0963172	-0.00543093
	ACH-000624	HCC1806	-1.33033	-0.308113	-1.04297	-0.26727	0.118494
	ACH-000627	LCLC103H	-0.924792	-0.950734	-1.03444	-0.320678	-0.15094
	ACH-000630	YD8	-1.41711	-0.892929	-0.640826	-0.183143	0.0065239
	ACH-000632	HS944T	-1.05394	-1.03792	-0.42309	-0.0218177	-0.0828851
	ACH-000633	FU97	-0.822958	-0.0472758	-0.40791	-0.1806	-0.0332663
	ACH-000634	LN340	-1.18336	-1.22201	-1.11254	-0.0217604	-0.00286689
	ACH-000637	KYSE520	-1.33487	-0.565837	-1.01168	-0.102072	-0.229416
	ACH-000638	NCIH441	-1.4023	-0.616498	-0.613657	0.0720469	-0.128807
	ACH-000639	NCIH211	-1.19156	-1.09829	-1.02885	-0.274898	0.0755013
	ACH-000645	JL1	-0.929979	-1.10913	-0.374056	-0.0980317	0.219706
	ACH-000646	OVMANA	-0.492516	-0.825796	-0.930654	-0.152128	-0.147347
	ACH-000621	MDAMB157	-0.862276	-0.875526	-1.15293	-0.0155142	0.216858
	ACH-000599	PATU8902	-0.892247	-0.438479	-1.0032	-0.0156567	-0.0974431
	ACH-000696	OVCAR8	-1.06237	-0.657139	-0.859875	-0.0244084	-0.0544214
	ACH-000698	DMS53	-1.23787	-0.283148	-0.713291	-0.266222	-0.131233
	ACH-000756	GI1	-0.576593	-0.459174	-0.343604	-0.0119415	-0.0261275
	ACH-000757	A427	-0.784132	-0.624209	-0.59207	-0.241429	-0.0351295
	ACH-000758	MKN74	-0.517542	-0.756912	-0.649099	-0.0781816	-0.00482805
	ACH-000760	LNZ308	-0.613596	-0.692465	-1.55585	-0.145026	0.17752
	ACH-000762	YD38	-1.62694	-0.470931	-0.407806	-0.343828	-0.0327618
	ACH-000763	MM1S	-0.838261	-0.800868	-0.850395	-0.234871	0.0146812
	ACH-000764	SH10TC	-1.21911	-0.716036	-1.06664	-0.514584	0.259446
	ACH-000765	WM983B	-1.06808	-0.78786	-0.518584	-0.165302	-0.117694
	ACH-000766	NCIH1648	-0.727719	-0.484527	-0.875403	-0.0944606	0.273688
	ACH-000767	NCIH526	-1.40978	-0.613137	-0.659638	-0.302582	0.1407
	ACH-000768	MDAMB231	-0.549583	-0.416075	-1.0473	-0.0781362	-0.105828
	ACH-000769	LK2	-1.31057	-0.527489	-0.386826	-0.28689	0.177478
	ACH-000770	P31FUJ	-0.681429	-0.766915	-1.1395	-0.131575	-0.147594
	ACH-000754	L428	-1.33567	-0.416766	-0.860764	-0.110345	0.089313
	ACH-000771	BICR56	-1.31455	-0.711495	-0.474998	-0.249459	0.0448836
	ACH-000775	NCIH727	-0.925464	-1.0977	-0.669928	-0.25345	0.0657092
	ACH-000776	ONS76	-1.15709	-0.820285	-0.980542	-0.122331	-0.0740574
	ACH-000777	KYSE30	-0.836777	-0.116022	-0.904817	-0.585804	-0.341063
	ACH-000778	HSC3	-1.04642	-0.585933	-1.24681	-0.0565583	0.0364435
	ACH-000781	NCIH2023	-1.02315	-0.775021	-0.769078	0.164237	-0.0995555
	ACH-000782	SEM	-1.3325	-0.299483	-0.717249	-0.0723678	0.0346
	ACH-000783	CAMA1	-1.20795	0.0202985	-0.93844	0.0903837	0.167195
	ACH-000784	KYSE70	-1.32485	-1.01084	-1.09761	-0.049877	-0.431629
	ACH-000785	NCIH2126	-0.397972	-0.566885	-0.294508	-0.11024	0.149305
	ACH-000787	LXF289	-1.14906	-0.681678	-0.946992	-0.0835249	-0.00720754
	ACH-000788	A2058	-1.04498	-1.12594	-0.816877	-0.135095	-0.0481716
	ACH-000790	SHP77	-1.2649	-0.55629	-0.614383	-0.0041318	0.131495
	ACH-000791	RERFLCAD1	-0.925675	-0.520349	-0.798928	-0.192939	-0.108423
	ACH-000774	RERFLCAD2	-0.133008	-0.432218	-0.928553	-0.0487804	0.044842
	ACH-000697	A3KAW	-1.28705	-1.01047	-0.368917	0.157861	-0.0939474
	ACH-000753	JMSU1	-0.945216	-0.694804	-0.407466	0.0521947	-0.141344
	ACH-000747	NCIH1703	-0.802494	-0.768314	-0.684909	-0.385302	-0.245519
	ACH-000699	HCC1395	-0.462307	-1.01916	-0.624555	0.188353	0.110067
	ACH-000700	NCIH2882	-0.932399	-0.672853	-0.498807	0.220161	-0.253745
	ACH-000701	RMUGS	-1.08339	-0.7844	-0.939263	-0.221266	0.0755493
	ACH-000702	L1236	-1.16571	-0.614661	-1.19033	-0.0745324	-0.0556278
	ACH-000704	OAW42	-1.15976	-0.671505	-0.295846	-0.255415	0.0466202
	ACH-000706	EKVX	-1.40815	-0.87189	-0.847129	-0.0385469	-0.0224569
	ACH-000709	KMRC2	-0.647551	-0.930338	-0.885854	-0.3532	0.0733325
	ACH-000711	JIMT1	-0.897119	-0.514315	-0.813921	-0.21834	-0.188663
	ACH-000713	CAOV3	-0.484063	-1.08152	-0.765629	-0.433272	0.0150766
	ACH-000714	KMS11	-1.17641	-0.740927	-1.05689	-0.270184	-0.12557
	ACH-000716	TT2609C02	-1.31154	-0.566589	-0.709412	-0.168512	0.117772
	ACH-000717	COLO680N	-0.839837	-0.825761	-1.15832	-0.195463	0.0952607
	ACH-000718	NCIH2291	-0.796843	-0.860248	-0.916963	-0.0544595	0.133294
	ACH-000748	SJSA1	-1.25869	-0.909209	-0.730424	-0.0856446	0.152547
	ACH-000719	RMGI	-1.28091	-0.585003	-0.469442	0.149591	-0.0210874
	ACH-000721	HMC18	-1.50149	-0.941811	-0.989429	-0.212255	0.0468494
	ACH-000722	SNUC1	-1.14792	-0.577869	-0.800475	-0.0229679	0.300249
	ACH-000724	HT1376	-1.06925	-0.87738	-1.82929	-0.0409001	-0.199046
	ACH-000725	HCC202	-1.02763	-0.695777	-1.05649	-0.158021	-0.103466
	ACH-000732	PECAPJ41CLONED2	-1.51577	-0.607704	-1.00203	-0.356175	-0.167115
	ACH-000734	JHH5	-1.29216	-0.529275	-1.28368	-0.162299	-0.166471
	ACH-000735	PECAPJ49	-1.47137	-0.802237	-0.590656	-0.125758	-0.453548
	ACH-000736	SNU601	-0.407113	-0.737297	-0.906297	-0.123769	-0.0128291
	ACH-000738	GB1	-1.65431	-0.544125	-0.463999	-0.505135	-0.281834
	ACH-000739	HEPG2	-0.938794	-0.848352	-0.584773	-0.228714	-0.232702
	ACH-000740	A253	-0.831332	-0.495152	-1.43849	-0.368108	-0.0734355
	ACH-000741	UBLC1	-0.258159	-0.466457	-0.806347	-0.334663	-0.198246
	ACH-000746	GSS	-0.740461	-0.91074	-0.9489	-0.227649	-0.0625518
	ACH-000720	TCCSUP	-1.14609	-0.249768	-0.834494	-0.1362	0.0851654
	ACH-000597	TTC709	-1.38441	-0.559173	-1.37796	-0.172187	0.0147442
	ACH-000604	KYO1	-0.236717	-0.547858	-0.790319	-0.0394621	-0.177946
	ACH-000595	LN229	-1.01388	-0.707738	-0.668344	-0.0168059	0.154565
	ACH-000476	JHH4	-0.885987	-0.9778	-0.698972	0.083642	-0.400687
	ACH-000477	MALME3M	-0.82119	-0.514411	-1.26631	-0.080671	0.0659108
	ACH-000478	SNU387	-0.782635	-0.739304	-0.82997	-0.10349	0.0252066
	ACH-000480	HUH7	-1.06942	-0.324304	-0.555886	-0.0864038	0.145272
	ACH-000481	NCIH2170	-0.864115	-0.796248	-1.08531	-0.429979	-0.385795
	ACH-000483	SNU182	-0.421247	-0.926971	-0.610261	-0.00386503	-0.300342
	ACH-000484	VMRCRCW	-1.07046	-0.261244	-1.09122	-0.0602301	-0.0176151
	ACH-000485	GSU	-1.1096	-0.769594	-0.717765	0.0626007	0.150226
	ACH-000486	KU1919	-1.4993	-0.828148	-0.540765	-0.00901392	0.127663
	ACH-000487	F36P	-1.07597	-0.980147	-1.17252	-0.223278	0.0376656
	ACH-000488	TE11	-0.477055	-0.131366	-0.657874	-0.202413	-0.041935
	ACH-000490	SF767	-1.03613	-0.794747	-0.847118	0.0455548	0.0190579
	ACH-000491	NCIH716	-0.601884	-0.871028	-0.770977	-0.267069	0.114902
	ACH-000493	SNU423	-0.948026	-0.483667	-1.39128	-0.45277	-0.240728
	ACH-000475	HUH1	-1.29361	-1.02145	-1.07073	-0.170641	-0.366731
	ACH-000495	TUHR4TKB	-0.950792	-0.47739	-1.04605	-0.0256989	-0.421487
	ACH-000498	KO52	-1.45911	-0.753721	-0.779827	-0.0442722	-0.432965
	ACH-000499	EW8	-1.24674	-0.876292	-0.676826	-0.277601	-0.0234972
	ACH-000500	SNU46	-1.30997	-0.408656	-1.10257	-0.204087	0.0545075
	ACH-000501	LS123	-0.646848	-1.012	-1.08796	-0.249263	-0.204375
	ACH-000502	TCCPAN2	-1.18578	-0.658494	-0.337482	-0.194958	-0.140589
	ACH-000503	BICR16	-0.844624	-1.38385	-0.829858	-0.176022	0.14879
	ACH-000504	SNB75	-0.210199	-1.01287	-1.06629	-0.253272	-0.0909995
	ACH-000505	RKN	-1.00642	-0.988178	-1.19502	-0.204155	0.0808454
	ACH-000507	KE39	-1.47261	-1.50441	-0.26328	-0.193885	-0.167343
	ACH-000510	NCIH1299	-1.34739	-0.626857	-0.725142	-0.337352	-0.250357
	ACH-000511	CALU1	-0.667994	-0.942584	-1.13575	-0.356196	0.010829
	ACH-000512	INA6	-1.41847	-1.23137	-0.806704	-0.268501	0.177882
	ACH-000596	LCLC97TM1	-1.44395	-1.18254	-0.757961	-0.0559034	0.0840532
	ACH-000516	CAL78	-1.38951	-1.33266	-0.641181	-0.0794024	-0.40804
	ACH-000496	NCIH1792	-1.8845	-0.46188	-1.24663	-0.120138	0.00994219
	ACH-000517	SNU410	-0.675622	-0.717487	-1.13666	-0.347535	0.0709112
	ACH-000473	RT112	-1.25158	-0.573678	-0.922471	-0.180363	-0.037993
	ACH-000471	LI7	-1.31374	-0.938324	-0.727104	-0.0551464	-0.407985
	ACH-000426	KMS20	-1.43263	-0.659238	-0.900224	-0.237376	-0.291431
	ACH-000427	NCIN87	-1.57026	-0.702026	-1.24261	-0.219406	0.1776
	ACH-000430	TYKNU	-0.90296	-0.660907	-1.20641	-0.251444	0.160308
	ACH-000431	NCIH1694	-1.26501	-0.0942414	-1.16677	-0.111242	-0.0117102
	ACH-000433	CAKI1	-0.897069	-0.736196	-1.24538	0.105336	0.140637
	ACH-000434	NCIH1915	-1.38407	-1.01606	-0.73397	-0.104678	-0.0621576
	ACH-000435	EFE184	-0.960687	-0.648633	-1.19186	0.0628143	-0.0280314
	ACH-000436	OCIMY7	-1.46297	-0.549483	-1.3014	-0.0524169	-0.0637997
	ACH-000437	SW1088	-1.12744	-0.867714	-1.2999	-0.18132	0.0295579
	ACH-000438	LU65	-1.28279	-0.715434	-0.365352	-0.111866	-0.042942
	ACH-000441	SH4	-1.45813	-0.687863	-0.693491	-0.078174	-0.0126349
	ACH-000442	RERFLCSQ1	-1.44927	-0.451119	-1.43476	-0.112374	-0.14356
	ACH-000444	LU99	-1.11658	-0.760639	-1.05916	-0.216593	0.0189945
	ACH-000445	KNS60	-0.706772	-1.13999	-1.21469	-0.167657	-0.103768
	ACH-000472	HSC2	-1.08163	-0.734808	-0.638524	0.01048	-0.0823724
	ACH-000448	NCIH1666	-0.729227	-0.921081	-1.01764	-0.0746736	-6.16034e-05
	ACH-000452	TE8	-1.12167	-0.951588	-0.125481	0.0137346	-0.266406
	ACH-000454	HCC95	-0.742771	-0.73295	-1.3674	-0.299906	0.00660858
	ACH-000455	LN428	-1.19181	-0.563533	-0.576485	-0.204743	-0.220487
	ACH-000458	CJM	-1.33986	-0.98015	-1.30594	-0.339509	0.0375646
	ACH-000459	TUHR10TKB	-0.204429	-0.419308	-0.50034	-0.412432	-0.0146179
	ACH-000460	SNU8	-1.22897	-1.04907	-1.20375	-0.0545452	0.182773
	ACH-000461	SNU1196	-1.34895	-0.969747	-0.857379	-0.170873	0.0892993
	ACH-000463	NCIH460	-0.923336	-1.01296	-0.988413	-0.208932	-0.290168
	ACH-000464	CAS1	-0.73263	-0.749195	-0.551336	0.0226908	-0.250687
	ACH-000466	SNU216	-1.16308	-0.136479	-0.744683	-0.489205	-0.017152
	ACH-000467	HCC56	-0.599111	-1.01871	-1.24004	-0.352608	0.146578
	ACH-000468	PK45H	-0.760483	-0.846823	-1.06725	-0.0377853	0.0914274
	ACH-000469	YH13	-0.782323	-1.02196	-1.10472	-0.30322	0.0876232
	ACH-000470	SW1463	-0.887324	-0.786448	-0.607126	-0.0153951	0.0624011
	ACH-000450	MELHO	-1.28753	-0.513783	-1.17169	-0.0765095	-0.0663077
	ACH-000518	CAL33	-1.36475	-1.02425	-0.457526	-0.175136	-0.058715
	ACH-000514	NCIH1092	-0.91274	-0.668041	-0.49401	-0.260879	0.11255
	ACH-000520	59M	-0.801716	-0.318023	-1.0976	-0.255468	0.0904402
	ACH-000558	A172	-1.23423	-0.836222	-0.543427	-0.141995	-0.167904
	ACH-000561	TDOTT	-1.4455	-0.943847	-0.623624	-0.18589	0.0526559
	ACH-000562	HCC78	-1.25478	-0.371383	-0.657545	0.0936167	-0.228698
	ACH-000563	EBC1	-1.01167	-0.640583	-0.376523	-0.150688	0.124426
	ACH-000565	RCM1	-0.880879	-0.514274	-0.577527	-0.22155	0.0331429
	ACH-000571	T98G	-0.518639	-1.08733	-0.581429	0.0421862	0.0517447
	ACH-000573	MDAMB436	-0.505088	-0.883047	-0.32312	-0.421666	-0.0125943
	ACH-000576	KMS27	-1.43729	-0.997781	-0.69273	-0.036074	0.192687
	ACH-000577	JHH2	-0.885958	-0.72393	-0.526762	-0.00926487	0.120983
	ACH-000579	UACC257	-1.2403	-1.08258	-0.914304	-0.127308	0.040595
	ACH-000580	C32	-1.21984	-0.507693	-1.19296	-0.18961	0.0258225
	ACH-000581	SNU16	-0.998459	-0.414776	-0.860159	-0.0825186	0.0433828
	ACH-000583	MC116	-1.49064	-0.996529	-0.563494	-0.191814	-0.0887377
	ACH-000584	JHOS4	-1.09841	-0.685666	-1.00627	0.045143	-0.35592
	ACH-000585	EPLC272H	-1.14188	-0.665261	-1.03128	-0.132238	-0.120458
	ACH-000587	NCIH1975	-1.29401	-0.971493	-1.17937	-0.018059	0.0870142
	ACH-000588	KMS26	-0.670322	-0.931521	-0.764391	-0.361629	0.0638599
	ACH-000589	NCIH1437	-0.875257	-0.634643	-0.950024	-0.0851234	-0.178363
	ACH-000591	LN235	-1.20069	-1.09559	-0.634219	-0.0576781	-0.0094191
	ACH-000592	TM31	-1.60482	-0.663525	-1.15139	-0.107782	-0.214173
	ACH-000593	BC3C	-0.966594	-1.07846	-0.78086	-0.11502	-0.329115
	ACH-000557	AML193	-0.6721	-0.950336	-0.995365	-0.137319	-0.207769
	ACH-000554	UACC893	-1.28347	-1.3603	-0.724933	-0.118555	0.0655027
	ACH-000570	YKG1	-1.06697	-0.944113	-1.15798	-0.187611	0.20175
	ACH-000551	K562	-1.54907	-0.75989	-1.03259	-0.0967586	0.123855
	ACH-000521	NCIH2030	-1.01611	-0.66003	-1.14332	-0.120356	0.0276826
	ACH-000522	UMUC3	-1.53527	-1.40377	-1.64051	-0.265311	-0.230886
	ACH-000524	KURAMOCHI	-0.644024	-1.09284	-1.22403	-0.132434	0.124895
	ACH-000527	OVISE	-1.21191	-0.84911	-1.14324	-0.418377	-0.0868381
	ACH-000528	ABC1	-1.5115	-1.2162	-0.781274	0.0764653	0.131039
	ACH-000532	SNU61	-1.39591	-0.851257	-0.955297	-0.0641574	0.185937
	ACH-000533	NCIH2004RT	-1.53231	-0.71956	-0.630243	-0.161927	-0.0321632
	ACH-000552	HT29	-1.62213	-1.03689	-1.24831	-0.208224	-0.183379
	ACH-000537	SNU761	-1.00003	-0.975304	-1.09272	-0.152413	-0.0780755
	ACH-000541	KMS34	-1.34695	-1.06382	-1.01459	-0.283898	0.173263
	ACH-000542	HEYA8	-0.991762	-0.41081	-1.22045	-0.185923	0.0089245
	ACH-000544	OE21	-1.30616	-0.346649	-1.58486	-0.287325	-0.225089
	ACH-000545	VMCUB1	-0.996813	-0.434703	-1.21315	-0.024534	-0.165424
	ACH-000535	BXPC3	-1.31536	-1.05509	-1.02298	-0.359563	-0.0495708
	ACH-002875	RVH421RPMI	-1.00016	-1.22917	-1.25736	-0.313164	0.14266
	ACH-000546	HSC4	-1.0531	-0.87756	-0.62646	-0.280975	0.00423161
	ACH-000550	IGR39	-1.20872	-0.963649	-0.680485	-0.411344	0.0892612
	ACH-000547	HT1197	-1.36335	-0.616741	-1.01085	-0.0709215	-0.195675
	ACH-000549	SNU1076	-1.33698	-1.04132	-0.795549	-0.11462	-0.248809
	ACH-000548	BHY	-1.06302	-0.81271	-1.2847	-0.0310224	-0.222907
	ACH-001834	ICC10	-0.788715	-0.672731	-1.24526	-0.132586	-0.284046
	ACH-000406	U937	-1.30705	-1.15425	-0.902953	-0.295033	0.0330143
	ACH-000970	SNUC5	-1.37672	-0.728344	-0.928969	-0.147853	0.0518012
	ACH-000971	HCT116	-1.37513	-1.09206	-0.135169	-0.244554	-0.0560083
	ACH-001814	OS252	-0.398312	-0.658904	-0.511003	-0.188173	0.114513
	ACH-000991	SNU81	-1.65877	-0.473679	-0.983486	-0.142229	-0.387955
	ACH-001081	HCC2998	-0.646415	-0.904122	-0.611531	-0.0662994	0.0693917
	ACH-000181	SCC9	-1.02229	-0.728088	-1.49018	-0.101965	0.208483
	ACH-000985	LS411N	-0.94028	-0.59046	-0.44678	-0.266071	0.182501
	ACH-000978	EN	-1.36146	-0.761723	-0.57717	-0.0235916	0.0145277
	ACH-001835	ICC106	-1.26581	-0.706778	-0.7963	-0.172324	-0.30816
	ACH-001836	ICC108	-1.08063	-0.340007	-0.564372	-0.132492	-0.0363536
	ACH-000337	NCIH3122	-1.48852	-0.824064	-0.514914	-0.295076	0.104652
	ACH-001991	NZOV9	-1.15443	-0.9909	-1.10442	-0.358013	0.226135
	ACH-000556	SIHA	-0.531182	-0.643602	-0.774685	-0.411541	-0.327269
	ACH-001550	MCC13	-1.08775	-0.659174	-1.15893	-0.410127	0.0217816
	ACH-000921	NCIH1339	-0.935453	-0.688957	-0.850347	0.0509037	0.165998
	ACH-001368	OACM51	-1.5287	-0.897648	-0.59404	-0.0970936	0.09406
	ACH-001610	NP5	-0.538453	-0.715363	-0.76275	0.00305083	-0.311912
	ACH-001685	UHO1	-1.54516	-1.02157	-0.37749	-0.362921	0.072398
	ACH-000773	KIJK	-1.11861	-0.936455	-1.37395	-0.525514	0.0214013
	ACH-001518	HEC116	-0.545275	-0.802293	-0.74702	-0.20802	-0.186898
	ACH-000995	JURKAT	-1.23615	-0.702959	-1.06904	-0.260161	-0.0935955
	ACH-000961	ISHIKAWAHERAKLIO02ER	-1.7143	-1.32072	-0.995879	-0.304918	-0.0872859
	ACH-000984	HEC6	-0.895367	-1.09212	-1.33208	-0.0733314	0.0210918
	ACH-000161	CORL105	-1.08398	-0.61999	-0.743234	-0.230748	-0.24315
	ACH-000993	JHUEM7	-0.936361	-0.564249	-0.697727	-0.211654	0.0500367

## Sheet: Figure 1d
Figure 1d
	Rank	Gene	Mean	CEP295	CEP44
	1	CEP44	0.639791	0.279581	1
	2	CEP295	0.639791	1	0.279581
	3	CEP120	0.367423	0.325947	0.4089
	4	TUBD1	0.358698	0.326785	0.390611
	5	RTTN	0.329558	0.271614	0.387503
	6	CEP135	0.317136	0.282906	0.351367
	7	TUBE1	0.306436	0.257296	0.355577
	8	TEDC1	0.294625	0.23407	0.355179
	9	WRAP73	0.24767	0.197771	0.297568
	10	CENPJ	0.247653	0.202075	0.293231
	11	SPICE1	0.247334	0.209716	0.284951
	12	TPRKB	0.243539	0.162057	0.325022
	13	CCDC77	0.240815	0.134133	0.347497
	14	DCPS	0.240107	0.162028	0.318186
	15	CEP57	0.238692	0.233122	0.244263
	16	AIFM1	0.235479	0.172238	0.298719
	17	C18orf21	0.234783	0.19324	0.276326
	18	PINX1	0.228073	0.172619	0.283527
	19	CENPU	0.227771	0.248863	0.20668
	20	RRP1	0.226761	0.139823	0.313699
	21	CEP152	0.224153	0.178689	0.269617
	22	RTCB	0.222662	0.15463	0.290695
	23	MCPH1	0.221857	0.187198	0.256515
	24	UTP14A	0.220905	0.0966752	0.345135
	25	RAD50	0.219088	0.173344	0.264832
	26	DNAJC2	0.218507	0.151885	0.285129
	27	VEZT	0.218387	0.158088	0.278685
	28	TBC1D31	0.216798	0.189451	0.244145
	29	TRMT10A	0.215193	0.172288	0.258097
	30	PPP1R35	0.211447	0.150709	0.272185
	31	RPF2	0.211034	0.0873733	0.334694
	32	ELP2	0.21075	0.123313	0.298186
	33	NGDN	0.210493	0.0832752	0.337711
	34	MRE11	0.210061	0.132477	0.287644
	35	PUS3	0.209683	0.181597	0.23777
	36	ZWILCH	0.209068	0.126241	0.291894
	37	PPAN	0.208582	0.14564	0.271524
	38	ANKRD49	0.205695	0.141968	0.269421
	39	TMA16	0.205415	0.132506	0.278324
	40	TIMM9	0.203576	0.124102	0.283049
	41	HSF2	0.20287	0.179306	0.226435
	42	GLMN	0.200872	0.127592	0.274153
	43	C2CD3	0.199536	0.216771	0.182301
	44	RTRAF	0.198163	0.152383	0.243943
	45	AASDHPPT	0.198125	0.151673	0.244578
	46	WDR12	0.197586	0.125931	0.269241
	47	CCP110	0.197561	0.148304	0.246819
	48	PGGT1B	0.195986	0.128202	0.263771
	49	ORC3	0.192394	0.116732	0.268056
	50	TRMT61A	0.189731	0.063707	0.315755
	51	METAP1	0.188134	0.10873	0.267539
	52	NELFCD	0.187774	0.11611	0.259439
	53	DKC1	0.186585	0.116274	0.256896
	54	SAFB	0.184921	0.20134	0.168502
	55	CENPQ	0.18416	0.155698	0.212622
	56	SASS6	0.183993	0.148177	0.21981
	57	ZNHIT3	0.182847	0.171245	0.19445
	58	STT3A	0.181761	0.125481	0.238042
	59	MRPS33	0.181662	0.112704	0.25062
	60	RARS	0.181288	0.096277	0.266299
	61	TRMT6	0.181226	0.0847199	0.277733
	62	TAF2	0.181224	0.118497	0.243951
	63	MAK16	0.180601	0.133365	0.227837
	64	UTP6	0.180594	0.124052	0.237136
	65	SMC6	0.179368	0.094594	0.264142
	66	TFB1M	0.179097	0.0932227	0.264971
	67	ATXN10	0.178895	0.119763	0.238026
	68	WRB	0.17853	0.106659	0.250401
	69	DDX1	0.178232	0.158841	0.197623
	70	ADAT3	0.178103	0.0843739	0.271831
	71	ALG8	0.17808	0.123038	0.233122
	72	CEP63	0.177993	0.16714	0.188847
	73	ORC5	0.177272	0.0903992	0.264144
	74	CENPO	0.176616	0.173695	0.179538
	75	ASH2L	0.175667	0.126036	0.225297
	76	GTF2H3	0.175116	0.125656	0.224577
	77	LIG4	0.174697	0.175609	0.173785
	78	HAUS2	0.174537	0.15503	0.194045
	79	POLR1B	0.173833	0.104747	0.242918
	80	HYLS1	0.173798	0.180471	0.167125
	81	GGPS1	0.17353	0.0548145	0.292246
	82	ZW10	0.173137	0.172572	0.173702
	83	METTL14	0.172981	0.0929693	0.252994
	84	SHLD2	0.172331	0.11098	0.233682
	85	WDR55	0.171835	0.123099	0.22057
	86	CIP2A	0.171611	0.155382	0.18784
	87	ALG6	0.171592	0.09944	0.243744
	88	CD3EAP	0.170486	0.15811	0.182862
	89	NR2C2AP	0.17011	0.163131	0.17709
	90	PIK3C3	0.169934	0.152456	0.187411
	91	TUFM	0.169312	0.128566	0.210059
	92	RPS6KB2	0.169262	0.200422	0.138102
	93	CEP350	0.168034	0.139938	0.196131
	94	POC1A	0.167806	0.145547	0.190064
	95	RMI1	0.16776	0.139721	0.195799
	96	ACTR6	0.167194	0.164873	0.169515
	97	CARNMT1	0.166751	0.149064	0.184439
	98	LYRM4	0.166493	0.134764	0.198221
	99	ATR	0.166112	0.182434	0.149789
	100	ZWINT	0.165855	0.124769	0.206941

## Sheet: Figure 1j
Figure 1j
		Superstructure	Centriole
	Mean	485.96	205.2	nm
	1	539	202
	2	646	221
	3	560	219
	4	521	190
	5	528	173
	6	513	190
	7	594	202
	8	481	232
	9	431	184
	10	419	199
	11	388	227
	12	405	215
	13	388	214
	14	409	188
	15	361	212
	16	398	218
	17	444	201
	18	502	185
	19	388	212
	20	453	198
	21	501	232
	22	486	197
	23	504	240
	24	415	198
	25	434	194
	26	467	205
	27	454	206
	28	523	220
	29	477	175
	30	495	197
	31	474	245
	32	431	185
	33	426	210
	34	623	181
	35	564	202
	36	527	214
	37	480	202
	38	438	194
	39	496	191
	40	461	175
	41	479	240
	42	585	211
	43	603	217
	44	528	224
	45	462	183
	46	464	207
	47	559	236
	48	617	214
	49	529	201
	50	428	182

## Sheet: Figure 1l
Figure 1l
	Cold	-	+
	Mean	61.3333	58.6667	%
	1	68	56
	2	60	58
	3	56	62

## Sheet: Figure 2c
Figure 2c
		Interlayer distance	Singlet microtubule
	Mean	14.4046	19.9846	nm
	1	14.097	20.992
	2	14.613	16.595
	3	13.427	21.051
	4	17.433	22.474
	5	17.401	19.763
	6	13.154	19.803
	7	16.562	23.993
	8	12.81	20.117
	9	15.084	16.856
	10	14.555	17.504
	11	16.418	18.159
	12	13.525	19.663
	13	14.705	20.695
	14	16.905	22.25
	15	15.801	21.342
	16	12.903	21.595
	17	13.046	19.215
	18	14.156	19.844
	19	14.388	22.451
	20	14.059	21.104
	21	12.148	22.25
	22	12.996	22.5
	23	12.652	16.869
	24	14.985	17.065
	25	14.281	19.34
	26	14.985	20.077
	27	15.094	19.753
	28	14.388	18.732
	29	14.974	18.431
	30	16.07	19.046
	31	17.599	16.958
	32	14.53	18.455
	33	13.378	19.046
	34	15.144	18.488
	35	14.092	19.112
	36	11.821	18.008
	37	17.358	21.219
	38	13.302	20.989
	39	13.592	24.159
	40	13.37	22.25
	41	14.747	19.351
	42	13.088	17.201
	43	14.596	21.133
	44	15.873	17.788
	45	12.608	17.56
	46	12.572	21.655
	47	15.383	23.413
	48	14.833	22.891
	49	15.136	17.871
	50	13.515	19.825
	51	13.791	20.088
	52	13.231	19.173
	53	15.408	19.112
	54	12.934	20.117
	55	12.735	23.763

## Sheet: Figure 2f
Figure 2f
		siControl	siHYLS1
	Mean	30	95.3333	%
	1	32	96
	2	28	92
	3	30	98

## Sheet: Figure 2h
Figure 2h
		siControl	siHYLS1
	Mean	1256.03	681.578
	1	667.593	360.553
	2	503.649	528.712
	3	862.593	180.079
	4	641.339	315.497
	5	840.277	518.78
	6	4639.33	849.746
	7	737.277	679.515
	8	1197.07	589.198
	9	878.593	294.655
	10	1083.6	763.706
	11	767.774	250.689
	12	966.847	234.854
	13	903.248	608.187
	14	752.119	666.136
	15	1459.24	575.085
	16	665.203	757.887
	17	932.22	366.707
	18	1197.84	70.322
	19	1421.66	340.435
	20	679.989	656.464
	21	1086.25	278.65
	22	732.452	443.949
	23	665.983	563.452
	24	1591.1	561.113
	25	950.944	397.13
	26	856.599	772.198
	27	628.266	394.593
	28	1382.17	550.192
	29	1361.11	419.474
	30	1190.14	493.588
	31	888.463	607.718
	32	845.406	350.966
	33	742.423	520.254
	34	1341.36	471.514
	35	533.904	450.463
	36	668.316	532.978
	37	594.712	536.005
	38	1172.96	567.197
	39	2355.63	1854.02
	40	655.899	411.221
	41	409.836	684.927
	42	658.87	551.848
	43	646.616	529.52
	44	491.899	415.729
	45	443.571	273.82
	46	523.554	988.836
	47	1200.75	501.582
	48	845.096	552.418
	49	1554.24	618.695
	50	968.299	522.249
	51	891.498	1203.98
	52	2203.75	998.83
	53	1635.92	987.05
	54	1431.97	387.633
	55	1464.41	2201
	56	1211.08	2160.07
	57	1140.78	2008.46
	58	908.029	1365.81
	59	1397	1433.74
	60	1254.93	858.424
	61	1636.46	1141.32
	62	1445.33	1609.15
	63	865.074	1272.31
	64	984.611	282.695
	65	1684.73	467.627
	66	1673.9	493.57
	67	1682.21	1337.65
	68	845.803	723.734
	69	352.813	1276.43
	70	981.164	488.836
	71	1884.83	1296.37
	72	624.808	338.181
	73	1906.88	412.413
	74	1133.43	426.921
	75	863.876	547.457
	76	689.424	109.497
	77	771.401	297.836
	78	1548.82	405.627
	79	1584.19	557.385
	80	861.271	388.78
	81	767.672	872.124
	82	1176.33	550.141
	83	696.385	180.108
	84	1033.71	403.147
	85	1080.15	402.796
	86	1110.31	378.762
	87	1298.89	983.424
	88	630.159	301.74
	89	2113.71	810.932
	90	555.108	815.588
	91	909.469	540.853
	92	1653.44	539.147
	93	1090.17	380.921
	94	1289	617.04
	95	1096.97	685.994
	96	1855.09	651.836
	97	1391.95	1741.22
	98	599.943	1094.55
	99	1626.82	1382.28
	100	2149.44	1126.24
	101	1679.73	410.282
	102	2258.89	1976.14
	103	1400.99	771.565
	104	2105.72	725.418
	105	1043.3	104.016
	106	1627.32	715.339
	107	1068.28	565.43
	108	1093.03	949.44
	109	1490.14	840.248
	110	1103.66	280.034
	111	1636.68	485.65
	112	1936.31	1337.38
	113	1351.59	650.028
	114	1069.29	1051.94
	115	1183.64	474.898
	116	1252.78	1191.41
	117	1196.74	457.305
	118	897.124	724.029
	119	2513.48	387.644
	120	787.259	882.147
	121	1610.54	1029.18
	122	2741.63	740.734
	123	1790.27	480.283
	124	1299.32	531.316
	125	1995.28	393.582
	126	1692.14	423.734
	127	690.859	1165.67
	128	991.582	608.87
	129	618.05	916.305
	130	1123.39	116.475
	131	1115.65	1436.38
	132	909.78	531.808
	133	1195.12	507.327
	134	1041.41	431.944
	135	2068.61	175.627
	136	2330.1	456.729
	137	1835.23	557.017
	138	1952.21	349.96
	139	1443.32	733.751
	140	2199.41	1028.34
	141	1295.61	493.649
	142	2245.46	402.943
	143	924.085	235.508
	144	2007.73	945.904
	145	1984.91	465.158
	146	1142.15	258.831
	147	2777.63	597.904
	148	1272.66	866.361
	149	1028.97	1147.65
	150	2916.2	866.361

## Sheet: Figure 2j
Figure 2j
		siControl	siHYLS1
	Mean	3.1922	54.2675	%
	1	6.45161	48.3871
	2	3.125	61.2903
	3	0	53.125

## Sheet: Figure 2l
Figure 2l
		siControl	siHYLS1
	Mean	56	24	%
	1	58	14
	2	48	26
	3	62	32

## Sheet: Figure 2m
Figure 2m
		siControl	siHYLS1
	Mean	4.32488	3.44513	um
	1	6.664	5.15
	2	2.684	4.651
	3	4.929	5.194
	4	4.944	1.797
	5	3.559	2.919
	6	7.371	5.031
	7	4.186	1.918
	8	4.051	3.587
	9	3.957	2.791
	10	2.505	2.978
	11	2.541	3.235
	12	4.232	4.674
	13	2.189	5.082
	14	3.87	4.448
	15	5.997	3.139
	16	6.681	6.985
	17	5.493	4.106
	18	5.024	3.248
	19	4.926	3.376
	20	6.047	3.12
	21	4.575	0.658
	22	5.624	3.066
	23	5.632	3.461
	24	3.542	5.059
	25	3.473	3.162
	26	4.018	2.379
	27	2.612	2.712
	28	3.123	1.575
	29	5.303	3.721
	30	3.256	3.835
	31	4.13	4.226
	32	2.612	3.408
	33	3.329	3.141
	34	3.879	2.253
	35	2.659	2.219
	36	4.079	3.982
	37	4.098	2.064
	38	4.255	2.656
	39	2.864	3.354
	40	6.482
	41	4.61
	42	3.957
	43	3.957
	44	3.761
	45	5.667
	46	3.881
	47	6.827
	48	2.899
	49	4.773
	50	4.517

[truncated: 47 more sheets: Figure 3b, Figure 3f, Figure 3h, Figure 4d, Figure 4f, Figure 5b, Figure 5e, Figure 5f, Figure 6e, Figure 6g, Figure 6i, Figure S1b, Figure S1c, Figure S1d, Figure S1f, Figure S3f, Figure S5a, Figure S5d, Figure S5h, Figure S5j …]
